# Supplementary material for: Atlas Florae Europaeae notes, 34. Distributions and two conservation profiles of East European species of the Cytisusratisbonensis group (Fabaceae)
Source: Biodivers Data J. 2024 Feb 23;12:e118034. doi: 10.3897/BDJ.12.e118034 (PMC10907953; doi:10.3897/BDJ.12.e118034)
Supplement: Supplementary material 1 — Distribution of Cytisuscinereus as viewed via GeoCAT [file bdj-12-e118034-s001.kml]

<?xml version="1.0" encoding="UTF-8"?>
<kml xmlns="http://www.opengis.net/kml/2.2" xmlns:gx="http://www.google.com/kml/ext/2.2" xmlns:kml="http://www.opengis.net/kml/2.2" xmlns:atom="http://www.w3.org/2005/Atom">
<Document>
  <name>.kml</name>
  <Style id="sn_gbif_marker0">
    <IconStyle>
      <scale>0.6</scale>
      <Icon>
        <href>http://geocat.iucnredlist.org/assets/editor/gbif_marker.png</href>
      </Icon>
    </IconStyle>
  </Style>
  <Style id="sh_flickr_marker0">
    <IconStyle>
      <scale>0.709091</scale>
      <Icon>
        <href>http://geocat.iucnredlist.org/assets/editor/flickr_marker.png</href>
      </Icon>
    </IconStyle>
  </Style>
  <StyleMap id="msn_flickr_marker">
    <Pair>
      <key>normal</key>
      <styleUrl>#sn_flickr_marker0</styleUrl>
    </Pair>
    <Pair>
      <key>highlight</key>
      <styleUrl>#sh_flickr_marker</styleUrl>
    </Pair>
  </StyleMap>
  <Style id="sn_ylw-pushpin1">
    <IconStyle>
      <scale>1.1</scale>
      <Icon>
        <href>https://maps.google.com/mapfiles/kml/pushpin/ylw-pushpin.png</href>
      </Icon>
      <hotSpot x="20" y="2" xunits="pixels" yunits="pixels"/>
    </IconStyle>
    <LineStyle>
      <color>ff161616</color>
      <width>2</width>
    </LineStyle>
    <PolyStyle>
      <color>661b2dff</color>
    </PolyStyle>
  </Style>
  <StyleMap id="msn_ylw-pushpin1">
    <Pair>
      <key>normal</key>
      <styleUrl>#sn_ylw-pushpin5</styleUrl>
    </Pair>
    <Pair>
      <key>highlight</key>
      <styleUrl>#sh_ylw-pushpin2</styleUrl>
    </Pair>
  </StyleMap>
  <StyleMap id="msn_ylw-pushpin">
    <Pair>
      <key>normal</key>
      <styleUrl>#sn_ylw-pushpin</styleUrl>
    </Pair>
    <Pair>
      <key>highlight</key>
      <styleUrl>#sh_ylw-pushpin</styleUrl>
    </Pair>
  </StyleMap>
  <Style id="sn_gbif_marker">
    <IconStyle>
      <scale>0.6</scale>
      <Icon>
        <href>http://geocat.iucnredlist.org/assets/editor/gbif_marker.png</href>
      </Icon>
    </IconStyle>
  </Style>
  <Style id="sh_ylw-pushpin3">
    <IconStyle>
      <scale>1.3</scale>
      <Icon>
        <href>https://maps.google.com/mapfiles/kml/pushpin/ylw-pushpin.png</href>
      </Icon>
      <hotSpot x="20" y="2" xunits="pixels" yunits="pixels"/>
    </IconStyle>
    <LineStyle>
      <color>ff161616</color>
      <width>2</width>
    </LineStyle>
    <PolyStyle>
      <color>661b2dff</color>
    </PolyStyle>
  </Style>
  <StyleMap id="msn_flickr_marker0">
    <Pair>
      <key>normal</key>
      <styleUrl>#sn_flickr_marker</styleUrl>
    </Pair>
    <Pair>
      <key>highlight</key>
      <styleUrl>#sh_flickr_marker0</styleUrl>
    </Pair>
  </StyleMap>
  <Style id="sh_your_marker0">
    <IconStyle>
      <scale>0.709091</scale>
      <Icon>
        <href>http://geocat.iucnredlist.org/assets/editor/your_marker.png</href>
      </Icon>
    </IconStyle>
  </Style>
  <Style id="sn_flickr_marker0">
    <IconStyle>
      <scale>0.6</scale>
      <Icon>
        <href>http://geocat.iucnredlist.org/assets/editor/flickr_marker.png</href>
      </Icon>
    </IconStyle>
  </Style>
  <Style id="sh_ylw-pushpin1">
    <IconStyle>
      <scale>1.3</scale>
      <Icon>
        <href>https://maps.google.com/mapfiles/kml/pushpin/ylw-pushpin.png</href>
      </Icon>
      <hotSpot x="20" y="2" xunits="pixels" yunits="pixels"/>
    </IconStyle>
    <LineStyle>
      <color>ff161616</color>
      <width>2</width>
    </LineStyle>
    <PolyStyle>
      <color>661b2dff</color>
    </PolyStyle>
  </Style>
  <Style id="sh_ylw-pushpin5">
    <IconStyle>
      <scale>1.3</scale>
      <Icon>
        <href>https://maps.google.com/mapfiles/kml/pushpin/ylw-pushpin.png</href>
      </Icon>
      <hotSpot x="20" y="2" xunits="pixels" yunits="pixels"/>
    </IconStyle>
    <LineStyle>
      <color>ff161616</color>
      <width>2</width>
    </LineStyle>
    <PolyStyle>
      <color>661b2dff</color>
    </PolyStyle>
  </Style>
  <Style id="sn_your_marker">
    <IconStyle>
      <scale>0.6</scale>
      <Icon>
        <href>http://geocat.iucnredlist.org/assets/editor/your_marker.png</href>
      </Icon>
    </IconStyle>
  </Style>
  <StyleMap id="msn_ylw-pushpin3">
    <Pair>
      <key>normal</key>
      <styleUrl>#sn_ylw-pushpin3</styleUrl>
    </Pair>
    <Pair>
      <key>highlight</key>
      <styleUrl>#sh_ylw-pushpin4</styleUrl>
    </Pair>
  </StyleMap>
  <StyleMap id="msn_gbif_marker0">
    <Pair>
      <key>normal</key>
      <styleUrl>#sn_gbif_marker0</styleUrl>
    </Pair>
    <Pair>
      <key>highlight</key>
      <styleUrl>#sh_gbif_marker</styleUrl>
    </Pair>
  </StyleMap>
  <StyleMap id="msn_your_marker0">
    <Pair>
      <key>normal</key>
      <styleUrl>#sn_your_marker</styleUrl>
    </Pair>
    <Pair>
      <key>highlight</key>
      <styleUrl>#sh_your_marker</styleUrl>
    </Pair>
  </StyleMap>
  <Style id="sh_gbif_marker0">
    <IconStyle>
      <scale>0.709091</scale>
      <Icon>
        <href>http://geocat.iucnredlist.org/assets/editor/gbif_marker.png</href>
      </Icon>
    </IconStyle>
  </Style>
  <StyleMap id="msn_ylw-pushpin5">
    <Pair>
      <key>normal</key>
      <styleUrl>#sn_ylw-pushpin6</styleUrl>
    </Pair>
    <Pair>
      <key>highlight</key>
      <styleUrl>#sh_ylw-pushpin0</styleUrl>
    </Pair>
  </StyleMap>
  <Style id="sh_gbif_marker1">
    <IconStyle>
      <scale>0.709091</scale>
      <Icon>
        <href>http://geocat.iucnredlist.org/assets/editor/gbif_marker.png</href>
      </Icon>
    </IconStyle>
  </Style>
  <Style id="sn_gbif_marker1">
    <IconStyle>
      <scale>0.6</scale>
      <Icon>
        <href>http://geocat.iucnredlist.org/assets/editor/gbif_marker.png</href>
      </Icon>
    </IconStyle>
  </Style>
  <Style id="sh_ylw-pushpin6">
    <IconStyle>
      <scale>1.3</scale>
      <Icon>
        <href>https://maps.google.com/mapfiles/kml/pushpin/ylw-pushpin.png</href>
      </Icon>
      <hotSpot x="20" y="2" xunits="pixels" yunits="pixels"/>
    </IconStyle>
    <LineStyle>
      <color>ff161616</color>
      <width>2</width>
    </LineStyle>
    <PolyStyle>
      <color>661b2dff</color>
    </PolyStyle>
  </Style>
  <Style id="sn_ylw-pushpin4">
    <IconStyle>
      <scale>1.1</scale>
      <Icon>
        <href>https://maps.google.com/mapfiles/kml/pushpin/ylw-pushpin.png</href>
      </Icon>
      <hotSpot x="20" y="2" xunits="pixels" yunits="pixels"/>
    </IconStyle>
    <LineStyle>
      <color>ff161616</color>
      <width>2</width>
    </LineStyle>
    <PolyStyle>
      <color>661b2dff</color>
    </PolyStyle>
  </Style>
  <Style id="sn_ylw-pushpin">
    <IconStyle>
      <scale>1.1</scale>
      <Icon>
        <href>https://maps.google.com/mapfiles/kml/pushpin/ylw-pushpin.png</href>
      </Icon>
      <hotSpot x="20" y="2" xunits="pixels" yunits="pixels"/>
    </IconStyle>
    <LineStyle>
      <color>ff161616</color>
      <width>2</width>
    </LineStyle>
    <PolyStyle>
      <color>661b2dff</color>
    </PolyStyle>
  </Style>
  <Style id="sh_your_marker">
    <IconStyle>
      <scale>0.709091</scale>
      <Icon>
        <href>http://geocat.iucnredlist.org/assets/editor/your_marker.png</href>
      </Icon>
    </IconStyle>
  </Style>
  <Style id="sn_ylw-pushpin3">
    <IconStyle>
      <scale>1.1</scale>
      <Icon>
        <href>https://maps.google.com/mapfiles/kml/pushpin/ylw-pushpin.png</href>
      </Icon>
      <hotSpot x="20" y="2" xunits="pixels" yunits="pixels"/>
    </IconStyle>
    <LineStyle>
      <color>ff161616</color>
      <width>2</width>
    </LineStyle>
    <PolyStyle>
      <color>661b2dff</color>
    </PolyStyle>
  </Style>
  <Style id="sn_ylw-pushpin0">
    <IconStyle>
      <scale>1.1</scale>
      <Icon>
        <href>https://maps.google.com/mapfiles/kml/pushpin/ylw-pushpin.png</href>
      </Icon>
      <hotSpot x="20" y="2" xunits="pixels" yunits="pixels"/>
    </IconStyle>
    <LineStyle>
      <color>ff161616</color>
      <width>2</width>
    </LineStyle>
    <PolyStyle>
      <color>661b2dff</color>
    </PolyStyle>
  </Style>
  <Style id="sh_gbif_marker">
    <IconStyle>
      <scale>0.709091</scale>
      <Icon>
        <href>http://geocat.iucnredlist.org/assets/editor/gbif_marker.png</href>
      </Icon>
    </IconStyle>
  </Style>
  <Style id="sh_ylw-pushpin0">
    <IconStyle>
      <scale>1.3</scale>
      <Icon>
        <href>https://maps.google.com/mapfiles/kml/pushpin/ylw-pushpin.png</href>
      </Icon>
      <hotSpot x="20" y="2" xunits="pixels" yunits="pixels"/>
    </IconStyle>
    <LineStyle>
      <color>ff161616</color>
      <width>2</width>
    </LineStyle>
    <PolyStyle>
      <color>66ff5918</color>
    </PolyStyle>
  </Style>
  <Style id="sn_flickr_marker">
    <IconStyle>
      <scale>0.6</scale>
      <Icon>
        <href>http://geocat.iucnredlist.org/assets/editor/flickr_marker.png</href>
      </Icon>
    </IconStyle>
  </Style>
  <StyleMap id="msn_your_marker">
    <Pair>
      <key>normal</key>
      <styleUrl>#sn_your_marker0</styleUrl>
    </Pair>
    <Pair>
      <key>highlight</key>
      <styleUrl>#sh_your_marker0</styleUrl>
    </Pair>
  </StyleMap>
  <Style id="sh_flickr_marker">
    <IconStyle>
      <scale>0.709091</scale>
      <Icon>
        <href>http://geocat.iucnredlist.org/assets/editor/flickr_marker.png</href>
      </Icon>
    </IconStyle>
  </Style>
  <Style id="sn_ylw-pushpin6">
    <IconStyle>
      <scale>1.1</scale>
      <Icon>
        <href>https://maps.google.com/mapfiles/kml/pushpin/ylw-pushpin.png</href>
      </Icon>
      <hotSpot x="20" y="2" xunits="pixels" yunits="pixels"/>
    </IconStyle>
    <LineStyle>
      <color>ff161616</color>
      <width>2</width>
    </LineStyle>
    <PolyStyle>
      <color>66ff5918</color>
    </PolyStyle>
  </Style>
  <Style id="sh_ylw-pushpin">
    <IconStyle>
      <scale>1.3</scale>
      <Icon>
        <href>https://maps.google.com/mapfiles/kml/pushpin/ylw-pushpin.png</href>
      </Icon>
      <hotSpot x="20" y="2" xunits="pixels" yunits="pixels"/>
    </IconStyle>
    <LineStyle>
      <color>ff161616</color>
      <width>2</width>
    </LineStyle>
    <PolyStyle>
      <color>661b2dff</color>
    </PolyStyle>
  </Style>
  <Style id="sn_ylw-pushpin5">
    <IconStyle>
      <scale>1.1</scale>
      <Icon>
        <href>https://maps.google.com/mapfiles/kml/pushpin/ylw-pushpin.png</href>
      </Icon>
      <hotSpot x="20" y="2" xunits="pixels" yunits="pixels"/>
    </IconStyle>
    <LineStyle>
      <color>ff161616</color>
      <width>2</width>
    </LineStyle>
    <PolyStyle>
      <color>661b2dff</color>
    </PolyStyle>
  </Style>
  <Style id="sn_ylw-pushpin2">
    <IconStyle>
      <scale>1.1</scale>
      <Icon>
        <href>https://maps.google.com/mapfiles/kml/pushpin/ylw-pushpin.png</href>
      </Icon>
      <hotSpot x="20" y="2" xunits="pixels" yunits="pixels"/>
    </IconStyle>
    <LineStyle>
      <color>ff161616</color>
      <width>2</width>
    </LineStyle>
    <PolyStyle>
      <color>661b2dff</color>
    </PolyStyle>
  </Style>
  <StyleMap id="msn_ylw-pushpin4">
    <Pair>
      <key>normal</key>
      <styleUrl>#sn_ylw-pushpin0</styleUrl>
    </Pair>
    <Pair>
      <key>highlight</key>
      <styleUrl>#sh_ylw-pushpin5</styleUrl>
    </Pair>
  </StyleMap>
  <StyleMap id="msn_ylw-pushpin6">
    <Pair>
      <key>normal</key>
      <styleUrl>#sn_ylw-pushpin1</styleUrl>
    </Pair>
    <Pair>
      <key>highlight</key>
      <styleUrl>#sh_ylw-pushpin3</styleUrl>
    </Pair>
  </StyleMap>
  <Style id="sn_your_marker0">
    <IconStyle>
      <scale>0.6</scale>
      <Icon>
        <href>http://geocat.iucnredlist.org/assets/editor/your_marker.png</href>
      </Icon>
    </IconStyle>
  </Style>
  <Style id="sh_ylw-pushpin4">
    <IconStyle>
      <scale>1.3</scale>
      <Icon>
        <href>https://maps.google.com/mapfiles/kml/pushpin/ylw-pushpin.png</href>
      </Icon>
      <hotSpot x="20" y="2" xunits="pixels" yunits="pixels"/>
    </IconStyle>
    <LineStyle>
      <color>ff161616</color>
      <width>2</width>
    </LineStyle>
    <PolyStyle>
      <color>661b2dff</color>
    </PolyStyle>
  </Style>
  <StyleMap id="msn_ylw-pushpin2">
    <Pair>
      <key>normal</key>
      <styleUrl>#sn_ylw-pushpin2</styleUrl>
    </Pair>
    <Pair>
      <key>highlight</key>
      <styleUrl>#sh_ylw-pushpin1</styleUrl>
    </Pair>
  </StyleMap>
  <StyleMap id="msn_gbif_marker1">
    <Pair>
      <key>normal</key>
      <styleUrl>#sn_gbif_marker</styleUrl>
    </Pair>
    <Pair>
      <key>highlight</key>
      <styleUrl>#sh_gbif_marker0</styleUrl>
    </Pair>
  </StyleMap>
  <StyleMap id="msn_gbif_marker">
    <Pair>
      <key>normal</key>
      <styleUrl>#sn_gbif_marker1</styleUrl>
    </Pair>
    <Pair>
      <key>highlight</key>
      <styleUrl>#sh_gbif_marker1</styleUrl>
    </Pair>
  </StyleMap>
  <Style id="sh_ylw-pushpin2">
    <IconStyle>
      <scale>1.3</scale>
      <Icon>
        <href>https://maps.google.com/mapfiles/kml/pushpin/ylw-pushpin.png</href>
      </Icon>
      <hotSpot x="20" y="2" xunits="pixels" yunits="pixels"/>
    </IconStyle>
    <LineStyle>
      <color>ff161616</color>
      <width>2</width>
    </LineStyle>
    <PolyStyle>
      <color>661b2dff</color>
    </PolyStyle>
  </Style>
  <StyleMap id="msn_ylw-pushpin0">
    <Pair>
      <key>normal</key>
      <styleUrl>#sn_ylw-pushpin4</styleUrl>
    </Pair>
    <Pair>
      <key>highlight</key>
      <styleUrl>#sh_ylw-pushpin6</styleUrl>
    </Pair>
  </StyleMap>
    <Folder>
      <name>Geocat: </name>
      <description>Geocat analysis performed for  using http://geocat.iucnredlist.org</description>
      <Folder>
        <name>occurrences</name>
                <Placemark>
                  <name></name>
                  <description>
                    
                    catalogNumber: user_1
                    
                    
                    
                    
                    
                    
                    
                    
                    
                    
                    
                    
                    
                  </description>
                  <LookAt>
                    <longitude>19.990654</longitude>
                    <latitude>50.443133</latitude>
                    <altitude>0</altitude>
                    <heading></heading>
                    <tilt>0</tilt>
                    <range></range>
                    <altitudeMode>relativeToGround</altitudeMode>
                    <gx:altitudeMode>relativeToSeaFloor</gx:altitudeMode>
                  </LookAt>
                  <styleUrl>#msn__marker</styleUrl>
                  <Point>
                    <coordinates>19.990654,50.443133,0</coordinates>
                  </Point>
                </Placemark>
                <Placemark>
                  <name></name>
                  <description>
                    
                    catalogNumber: user_2
                    
                    
                    
                    
                    
                    
                    
                    
                    
                    
                    
                    
                    
                  </description>
                  <LookAt>
                    <longitude>19.990654</longitude>
                    <latitude>50.443133</latitude>
                    <altitude>0</altitude>
                    <heading></heading>
                    <tilt>0</tilt>
                    <range></range>
                    <altitudeMode>relativeToGround</altitudeMode>
                    <gx:altitudeMode>relativeToSeaFloor</gx:altitudeMode>
                  </LookAt>
                  <styleUrl>#msn__marker</styleUrl>
                  <Point>
                    <coordinates>19.990654,50.443133,0</coordinates>
                  </Point>
                </Placemark>
                <Placemark>
                  <name></name>
                  <description>
                    
                    catalogNumber: user_3
                    
                    
                    
                    
                    
                    
                    
                    
                    
                    
                    
                    
                    
                  </description>
                  <LookAt>
                    <longitude>19.990654</longitude>
                    <latitude>50.443133</latitude>
                    <altitude>0</altitude>
                    <heading></heading>
                    <tilt>0</tilt>
                    <range></range>
                    <altitudeMode>relativeToGround</altitudeMode>
                    <gx:altitudeMode>relativeToSeaFloor</gx:altitudeMode>
                  </LookAt>
                  <styleUrl>#msn__marker</styleUrl>
                  <Point>
                    <coordinates>19.990654,50.443133,0</coordinates>
                  </Point>
                </Placemark>
                <Placemark>
                  <name></name>
                  <description>
                    
                    catalogNumber: user_4
                    
                    
                    
                    
                    
                    
                    
                    
                    
                    
                    
                    
                    
                  </description>
                  <LookAt>
                    <longitude>19.990654</longitude>
                    <latitude>50.443133</latitude>
                    <altitude>0</altitude>
                    <heading></heading>
                    <tilt>0</tilt>
                    <range></range>
                    <altitudeMode>relativeToGround</altitudeMode>
                    <gx:altitudeMode>relativeToSeaFloor</gx:altitudeMode>
                  </LookAt>
                  <styleUrl>#msn__marker</styleUrl>
                  <Point>
                    <coordinates>19.990654,50.443133,0</coordinates>
                  </Point>
                </Placemark>
                <Placemark>
                  <name></name>
                  <description>
                    
                    catalogNumber: user_5
                    
                    
                    
                    
                    
                    
                    
                    
                    
                    
                    
                    
                    
                  </description>
                  <LookAt>
                    <longitude>19.990654</longitude>
                    <latitude>50.443133</latitude>
                    <altitude>0</altitude>
                    <heading></heading>
                    <tilt>0</tilt>
                    <range></range>
                    <altitudeMode>relativeToGround</altitudeMode>
                    <gx:altitudeMode>relativeToSeaFloor</gx:altitudeMode>
                  </LookAt>
                  <styleUrl>#msn__marker</styleUrl>
                  <Point>
                    <coordinates>19.990654,50.443133,0</coordinates>
                  </Point>
                </Placemark>
                <Placemark>
                  <name></name>
                  <description>
                    
                    catalogNumber: user_6
                    
                    
                    
                    
                    
                    
                    
                    
                    
                    
                    
                    
                    
                  </description>
                  <LookAt>
                    <longitude>24.747562</longitude>
                    <latitude>49.794941</latitude>
                    <altitude>0</altitude>
                    <heading></heading>
                    <tilt>0</tilt>
                    <range></range>
                    <altitudeMode>relativeToGround</altitudeMode>
                    <gx:altitudeMode>relativeToSeaFloor</gx:altitudeMode>
                  </LookAt>
                  <styleUrl>#msn__marker</styleUrl>
                  <Point>
                    <coordinates>24.747562,49.794941,0</coordinates>
                  </Point>
                </Placemark>
                <Placemark>
                  <name></name>
                  <description>
                    
                    catalogNumber: user_7
                    
                    
                    
                    
                    
                    
                    
                    
                    
                    
                    
                    
                    
                  </description>
                  <LookAt>
                    <longitude>24.877778</longitude>
                    <latitude>49.897778</latitude>
                    <altitude>0</altitude>
                    <heading></heading>
                    <tilt>0</tilt>
                    <range></range>
                    <altitudeMode>relativeToGround</altitudeMode>
                    <gx:altitudeMode>relativeToSeaFloor</gx:altitudeMode>
                  </LookAt>
                  <styleUrl>#msn__marker</styleUrl>
                  <Point>
                    <coordinates>24.877778,49.897778,0</coordinates>
                  </Point>
                </Placemark>
                <Placemark>
                  <name></name>
                  <description>
                    
                    catalogNumber: user_8
                    
                    
                    
                    
                    
                    
                    
                    
                    
                    
                    
                    
                    
                  </description>
                  <LookAt>
                    <longitude>22.673028</longitude>
                    <latitude>52.364306</latitude>
                    <altitude>0</altitude>
                    <heading></heading>
                    <tilt>0</tilt>
                    <range></range>
                    <altitudeMode>relativeToGround</altitudeMode>
                    <gx:altitudeMode>relativeToSeaFloor</gx:altitudeMode>
                  </LookAt>
                  <styleUrl>#msn__marker</styleUrl>
                  <Point>
                    <coordinates>22.673028,52.364306,0</coordinates>
                  </Point>
                </Placemark>
                <Placemark>
                  <name></name>
                  <description>
                    
                    catalogNumber: user_9
                    
                    
                    
                    
                    
                    
                    
                    
                    
                    
                    
                    
                    
                  </description>
                  <LookAt>
                    <longitude>21.612285</longitude>
                    <latitude>51.012599</latitude>
                    <altitude>0</altitude>
                    <heading></heading>
                    <tilt>0</tilt>
                    <range></range>
                    <altitudeMode>relativeToGround</altitudeMode>
                    <gx:altitudeMode>relativeToSeaFloor</gx:altitudeMode>
                  </LookAt>
                  <styleUrl>#msn__marker</styleUrl>
                  <Point>
                    <coordinates>21.612285,51.012599,0</coordinates>
                  </Point>
                </Placemark>
                <Placemark>
                  <name></name>
                  <description>
                    
                    catalogNumber: user_10
                    
                    
                    
                    
                    
                    
                    
                    
                    
                    
                    
                    
                    
                  </description>
                  <LookAt>
                    <longitude>21.77634</longitude>
                    <latitude>50.680219</latitude>
                    <altitude>0</altitude>
                    <heading></heading>
                    <tilt>0</tilt>
                    <range></range>
                    <altitudeMode>relativeToGround</altitudeMode>
                    <gx:altitudeMode>relativeToSeaFloor</gx:altitudeMode>
                  </LookAt>
                  <styleUrl>#msn__marker</styleUrl>
                  <Point>
                    <coordinates>21.77634,50.680219,0</coordinates>
                  </Point>
                </Placemark>
                <Placemark>
                  <name></name>
                  <description>
                    
                    catalogNumber: user_11
                    
                    
                    
                    
                    
                    
                    
                    
                    
                    
                    
                    
                    
                  </description>
                  <LookAt>
                    <longitude>19.739948</longitude>
                    <latitude>50.173867</latitude>
                    <altitude>0</altitude>
                    <heading></heading>
                    <tilt>0</tilt>
                    <range></range>
                    <altitudeMode>relativeToGround</altitudeMode>
                    <gx:altitudeMode>relativeToSeaFloor</gx:altitudeMode>
                  </LookAt>
                  <styleUrl>#msn__marker</styleUrl>
                  <Point>
                    <coordinates>19.739948,50.173867,0</coordinates>
                  </Point>
                </Placemark>
                <Placemark>
                  <name></name>
                  <description>
                    
                    catalogNumber: user_12
                    
                    
                    
                    
                    
                    
                    
                    
                    
                    
                    
                    
                    
                  </description>
                  <LookAt>
                    <longitude>19.995937</longitude>
                    <latitude>50.43924</latitude>
                    <altitude>0</altitude>
                    <heading></heading>
                    <tilt>0</tilt>
                    <range></range>
                    <altitudeMode>relativeToGround</altitudeMode>
                    <gx:altitudeMode>relativeToSeaFloor</gx:altitudeMode>
                  </LookAt>
                  <styleUrl>#msn__marker</styleUrl>
                  <Point>
                    <coordinates>19.995937,50.43924,0</coordinates>
                  </Point>
                </Placemark>
                <Placemark>
                  <name></name>
                  <description>
                    
                    catalogNumber: user_13
                    
                    
                    
                    
                    
                    
                    
                    
                    
                    
                    
                    
                    
                  </description>
                  <LookAt>
                    <longitude>20.15727</longitude>
                    <latitude>50.380159</latitude>
                    <altitude>0</altitude>
                    <heading></heading>
                    <tilt>0</tilt>
                    <range></range>
                    <altitudeMode>relativeToGround</altitudeMode>
                    <gx:altitudeMode>relativeToSeaFloor</gx:altitudeMode>
                  </LookAt>
                  <styleUrl>#msn__marker</styleUrl>
                  <Point>
                    <coordinates>20.15727,50.380159,0</coordinates>
                  </Point>
                </Placemark>
                <Placemark>
                  <name></name>
                  <description>
                    
                    catalogNumber: user_14
                    
                    
                    
                    
                    
                    
                    
                    
                    
                    
                    
                    
                    
                  </description>
                  <LookAt>
                    <longitude>19.993658</longitude>
                    <latitude>50.437957</latitude>
                    <altitude>0</altitude>
                    <heading></heading>
                    <tilt>0</tilt>
                    <range></range>
                    <altitudeMode>relativeToGround</altitudeMode>
                    <gx:altitudeMode>relativeToSeaFloor</gx:altitudeMode>
                  </LookAt>
                  <styleUrl>#msn__marker</styleUrl>
                  <Point>
                    <coordinates>19.993658,50.437957,0</coordinates>
                  </Point>
                </Placemark>
                <Placemark>
                  <name></name>
                  <description>
                    
                    catalogNumber: user_15
                    
                    
                    
                    
                    
                    
                    
                    
                    
                    
                    
                    
                    
                  </description>
                  <LookAt>
                    <longitude>19.921721</longitude>
                    <latitude>49.881892</latitude>
                    <altitude>0</altitude>
                    <heading></heading>
                    <tilt>0</tilt>
                    <range></range>
                    <altitudeMode>relativeToGround</altitudeMode>
                    <gx:altitudeMode>relativeToSeaFloor</gx:altitudeMode>
                  </LookAt>
                  <styleUrl>#msn__marker</styleUrl>
                  <Point>
                    <coordinates>19.921721,49.881892,0</coordinates>
                  </Point>
                </Placemark>
                <Placemark>
                  <name></name>
                  <description>
                    
                    catalogNumber: user_16
                    
                    
                    
                    
                    
                    
                    
                    
                    
                    
                    
                    
                    
                  </description>
                  <LookAt>
                    <longitude>24.001157</longitude>
                    <latitude>49.872482</latitude>
                    <altitude>0</altitude>
                    <heading></heading>
                    <tilt>0</tilt>
                    <range></range>
                    <altitudeMode>relativeToGround</altitudeMode>
                    <gx:altitudeMode>relativeToSeaFloor</gx:altitudeMode>
                  </LookAt>
                  <styleUrl>#msn__marker</styleUrl>
                  <Point>
                    <coordinates>24.001157,49.872482,0</coordinates>
                  </Point>
                </Placemark>
                <Placemark>
                  <name></name>
                  <description>
                    
                    catalogNumber: user_17
                    
                    
                    
                    
                    
                    
                    
                    
                    
                    
                    
                    
                    
                  </description>
                  <LookAt>
                    <longitude>19.814978</longitude>
                    <latitude>50.039551</latitude>
                    <altitude>0</altitude>
                    <heading></heading>
                    <tilt>0</tilt>
                    <range></range>
                    <altitudeMode>relativeToGround</altitudeMode>
                    <gx:altitudeMode>relativeToSeaFloor</gx:altitudeMode>
                  </LookAt>
                  <styleUrl>#msn__marker</styleUrl>
                  <Point>
                    <coordinates>19.814978,50.039551,0</coordinates>
                  </Point>
                </Placemark>
                <Placemark>
                  <name></name>
                  <description>
                    
                    catalogNumber: user_18
                    
                    
                    
                    
                    
                    
                    
                    
                    
                    
                    
                    
                    
                  </description>
                  <LookAt>
                    <longitude>19.814978</longitude>
                    <latitude>50.039551</latitude>
                    <altitude>0</altitude>
                    <heading></heading>
                    <tilt>0</tilt>
                    <range></range>
                    <altitudeMode>relativeToGround</altitudeMode>
                    <gx:altitudeMode>relativeToSeaFloor</gx:altitudeMode>
                  </LookAt>
                  <styleUrl>#msn__marker</styleUrl>
                  <Point>
                    <coordinates>19.814978,50.039551,0</coordinates>
                  </Point>
                </Placemark>
                <Placemark>
                  <name></name>
                  <description>
                    
                    catalogNumber: user_19
                    
                    
                    
                    
                    
                    
                    
                    
                    
                    
                    
                    
                    
                  </description>
                  <LookAt>
                    <longitude>20.355128</longitude>
                    <latitude>50.035518</latitude>
                    <altitude>0</altitude>
                    <heading></heading>
                    <tilt>0</tilt>
                    <range></range>
                    <altitudeMode>relativeToGround</altitudeMode>
                    <gx:altitudeMode>relativeToSeaFloor</gx:altitudeMode>
                  </LookAt>
                  <styleUrl>#msn__marker</styleUrl>
                  <Point>
                    <coordinates>20.355128,50.035518,0</coordinates>
                  </Point>
                </Placemark>
                <Placemark>
                  <name></name>
                  <description>
                    
                    catalogNumber: user_20
                    
                    
                    
                    
                    
                    
                    
                    
                    
                    
                    
                    
                    
                  </description>
                  <LookAt>
                    <longitude>22.050116</longitude>
                    <latitude>50.589705</latitude>
                    <altitude>0</altitude>
                    <heading></heading>
                    <tilt>0</tilt>
                    <range></range>
                    <altitudeMode>relativeToGround</altitudeMode>
                    <gx:altitudeMode>relativeToSeaFloor</gx:altitudeMode>
                  </LookAt>
                  <styleUrl>#msn__marker</styleUrl>
                  <Point>
                    <coordinates>22.050116,50.589705,0</coordinates>
                  </Point>
                </Placemark>
                <Placemark>
                  <name></name>
                  <description>
                    
                    catalogNumber: user_21
                    
                    
                    
                    
                    
                    
                    
                    
                    
                    
                    
                    
                    
                  </description>
                  <LookAt>
                    <longitude>20.533481</longitude>
                    <latitude>50.396866</latitude>
                    <altitude>0</altitude>
                    <heading></heading>
                    <tilt>0</tilt>
                    <range></range>
                    <altitudeMode>relativeToGround</altitudeMode>
                    <gx:altitudeMode>relativeToSeaFloor</gx:altitudeMode>
                  </LookAt>
                  <styleUrl>#msn__marker</styleUrl>
                  <Point>
                    <coordinates>20.533481,50.396866,0</coordinates>
                  </Point>
                </Placemark>
                <Placemark>
                  <name></name>
                  <description>
                    
                    catalogNumber: user_22
                    
                    
                    
                    
                    
                    
                    
                    
                    
                    
                    
                    
                    
                  </description>
                  <LookAt>
                    <longitude>24.280036</longitude>
                    <latitude>50.438171</latitude>
                    <altitude>0</altitude>
                    <heading></heading>
                    <tilt>0</tilt>
                    <range></range>
                    <altitudeMode>relativeToGround</altitudeMode>
                    <gx:altitudeMode>relativeToSeaFloor</gx:altitudeMode>
                  </LookAt>
                  <styleUrl>#msn__marker</styleUrl>
                  <Point>
                    <coordinates>24.280036,50.438171,0</coordinates>
                  </Point>
                </Placemark>
                <Placemark>
                  <name></name>
                  <description>
                    
                    catalogNumber: user_23
                    
                    
                    
                    
                    
                    
                    
                    
                    
                    
                    
                    
                    
                  </description>
                  <LookAt>
                    <longitude>24.001157</longitude>
                    <latitude>49.872482</latitude>
                    <altitude>0</altitude>
                    <heading></heading>
                    <tilt>0</tilt>
                    <range></range>
                    <altitudeMode>relativeToGround</altitudeMode>
                    <gx:altitudeMode>relativeToSeaFloor</gx:altitudeMode>
                  </LookAt>
                  <styleUrl>#msn__marker</styleUrl>
                  <Point>
                    <coordinates>24.001157,49.872482,0</coordinates>
                  </Point>
                </Placemark>
                <Placemark>
                  <name></name>
                  <description>
                    
                    catalogNumber: user_24
                    
                    
                    
                    
                    
                    
                    
                    
                    
                    
                    
                    
                    
                  </description>
                  <LookAt>
                    <longitude>19.990515</longitude>
                    <latitude>50.434229</latitude>
                    <altitude>0</altitude>
                    <heading></heading>
                    <tilt>0</tilt>
                    <range></range>
                    <altitudeMode>relativeToGround</altitudeMode>
                    <gx:altitudeMode>relativeToSeaFloor</gx:altitudeMode>
                  </LookAt>
                  <styleUrl>#msn__marker</styleUrl>
                  <Point>
                    <coordinates>19.990515,50.434229,0</coordinates>
                  </Point>
                </Placemark>
                <Placemark>
                  <name></name>
                  <description>
                    
                    catalogNumber: user_25
                    
                    
                    
                    
                    
                    
                    
                    
                    
                    
                    
                    
                    
                  </description>
                  <LookAt>
                    <longitude>24.0923</longitude>
                    <latitude>49.896394</latitude>
                    <altitude>0</altitude>
                    <heading></heading>
                    <tilt>0</tilt>
                    <range></range>
                    <altitudeMode>relativeToGround</altitudeMode>
                    <gx:altitudeMode>relativeToSeaFloor</gx:altitudeMode>
                  </LookAt>
                  <styleUrl>#msn__marker</styleUrl>
                  <Point>
                    <coordinates>24.0923,49.896394,0</coordinates>
                  </Point>
                </Placemark>
                <Placemark>
                  <name></name>
                  <description>
                    
                    catalogNumber: user_26
                    
                    
                    
                    
                    
                    
                    
                    
                    
                    
                    
                    
                    
                  </description>
                  <LookAt>
                    <longitude>19.98143</longitude>
                    <latitude>50.328204</latitude>
                    <altitude>0</altitude>
                    <heading></heading>
                    <tilt>0</tilt>
                    <range></range>
                    <altitudeMode>relativeToGround</altitudeMode>
                    <gx:altitudeMode>relativeToSeaFloor</gx:altitudeMode>
                  </LookAt>
                  <styleUrl>#msn__marker</styleUrl>
                  <Point>
                    <coordinates>19.98143,50.328204,0</coordinates>
                  </Point>
                </Placemark>
                <Placemark>
                  <name></name>
                  <description>
                    
                    catalogNumber: user_27
                    
                    
                    
                    
                    
                    
                    
                    
                    
                    
                    
                    
                    
                  </description>
                  <LookAt>
                    <longitude>19.990104</longitude>
                    <latitude>50.329138</latitude>
                    <altitude>0</altitude>
                    <heading></heading>
                    <tilt>0</tilt>
                    <range></range>
                    <altitudeMode>relativeToGround</altitudeMode>
                    <gx:altitudeMode>relativeToSeaFloor</gx:altitudeMode>
                  </LookAt>
                  <styleUrl>#msn__marker</styleUrl>
                  <Point>
                    <coordinates>19.990104,50.329138,0</coordinates>
                  </Point>
                </Placemark>
                <Placemark>
                  <name></name>
                  <description>
                    
                    catalogNumber: user_28
                    
                    
                    
                    
                    
                    
                    
                    
                    
                    
                    
                    
                    
                  </description>
                  <LookAt>
                    <longitude>24.763878</longitude>
                    <latitude>49.798069</latitude>
                    <altitude>0</altitude>
                    <heading></heading>
                    <tilt>0</tilt>
                    <range></range>
                    <altitudeMode>relativeToGround</altitudeMode>
                    <gx:altitudeMode>relativeToSeaFloor</gx:altitudeMode>
                  </LookAt>
                  <styleUrl>#msn__marker</styleUrl>
                  <Point>
                    <coordinates>24.763878,49.798069,0</coordinates>
                  </Point>
                </Placemark>
                <Placemark>
                  <name></name>
                  <description>
                    
                    catalogNumber: user_29
                    
                    
                    
                    
                    
                    
                    
                    
                    
                    
                    
                    
                    
                  </description>
                  <LookAt>
                    <longitude>20.159194</longitude>
                    <latitude>51.325692</latitude>
                    <altitude>0</altitude>
                    <heading></heading>
                    <tilt>0</tilt>
                    <range></range>
                    <altitudeMode>relativeToGround</altitudeMode>
                    <gx:altitudeMode>relativeToSeaFloor</gx:altitudeMode>
                  </LookAt>
                  <styleUrl>#msn__marker</styleUrl>
                  <Point>
                    <coordinates>20.159194,51.325692,0</coordinates>
                  </Point>
                </Placemark>
                <Placemark>
                  <name></name>
                  <description>
                    
                    catalogNumber: user_30
                    
                    
                    
                    
                    
                    
                    
                    
                    
                    
                    
                    
                    
                  </description>
                  <LookAt>
                    <longitude>25.403078</longitude>
                    <latitude>49.059277</latitude>
                    <altitude>0</altitude>
                    <heading></heading>
                    <tilt>0</tilt>
                    <range></range>
                    <altitudeMode>relativeToGround</altitudeMode>
                    <gx:altitudeMode>relativeToSeaFloor</gx:altitudeMode>
                  </LookAt>
                  <styleUrl>#msn__marker</styleUrl>
                  <Point>
                    <coordinates>25.403078,49.059277,0</coordinates>
                  </Point>
                </Placemark>
                <Placemark>
                  <name></name>
                  <description>
                    
                    catalogNumber: user_31
                    
                    
                    
                    
                    
                    
                    
                    
                    
                    
                    
                    
                    
                  </description>
                  <LookAt>
                    <longitude>20.514474</longitude>
                    <latitude>50.455947</latitude>
                    <altitude>0</altitude>
                    <heading></heading>
                    <tilt>0</tilt>
                    <range></range>
                    <altitudeMode>relativeToGround</altitudeMode>
                    <gx:altitudeMode>relativeToSeaFloor</gx:altitudeMode>
                  </LookAt>
                  <styleUrl>#msn__marker</styleUrl>
                  <Point>
                    <coordinates>20.514474,50.455947,0</coordinates>
                  </Point>
                </Placemark>
                <Placemark>
                  <name></name>
                  <description>
                    
                    catalogNumber: user_32
                    
                    
                    
                    
                    
                    
                    
                    
                    
                    
                    
                    
                    
                  </description>
                  <LookAt>
                    <longitude>20.467043</longitude>
                    <latitude>50.389331</latitude>
                    <altitude>0</altitude>
                    <heading></heading>
                    <tilt>0</tilt>
                    <range></range>
                    <altitudeMode>relativeToGround</altitudeMode>
                    <gx:altitudeMode>relativeToSeaFloor</gx:altitudeMode>
                  </LookAt>
                  <styleUrl>#msn__marker</styleUrl>
                  <Point>
                    <coordinates>20.467043,50.389331,0</coordinates>
                  </Point>
                </Placemark>
                <Placemark>
                  <name></name>
                  <description>
                    
                    catalogNumber: user_33
                    
                    
                    
                    
                    
                    
                    
                    
                    
                    
                    
                    
                    
                  </description>
                  <LookAt>
                    <longitude>24.1447</longitude>
                    <latitude>49.902619</latitude>
                    <altitude>0</altitude>
                    <heading></heading>
                    <tilt>0</tilt>
                    <range></range>
                    <altitudeMode>relativeToGround</altitudeMode>
                    <gx:altitudeMode>relativeToSeaFloor</gx:altitudeMode>
                  </LookAt>
                  <styleUrl>#msn__marker</styleUrl>
                  <Point>
                    <coordinates>24.1447,49.902619,0</coordinates>
                  </Point>
                </Placemark>
                <Placemark>
                  <name></name>
                  <description>
                    
                    catalogNumber: user_34
                    
                    
                    
                    
                    
                    
                    
                    
                    
                    
                    
                    
                    
                  </description>
                  <LookAt>
                    <longitude>22.74217</longitude>
                    <latitude>49.764214</latitude>
                    <altitude>0</altitude>
                    <heading></heading>
                    <tilt>0</tilt>
                    <range></range>
                    <altitudeMode>relativeToGround</altitudeMode>
                    <gx:altitudeMode>relativeToSeaFloor</gx:altitudeMode>
                  </LookAt>
                  <styleUrl>#msn__marker</styleUrl>
                  <Point>
                    <coordinates>22.74217,49.764214,0</coordinates>
                  </Point>
                </Placemark>
                <Placemark>
                  <name></name>
                  <description>
                    
                    catalogNumber: user_35
                    
                    
                    
                    
                    
                    
                    
                    
                    
                    
                    
                    
                    
                  </description>
                  <LookAt>
                    <longitude>19.990654</longitude>
                    <latitude>50.443133</latitude>
                    <altitude>0</altitude>
                    <heading></heading>
                    <tilt>0</tilt>
                    <range></range>
                    <altitudeMode>relativeToGround</altitudeMode>
                    <gx:altitudeMode>relativeToSeaFloor</gx:altitudeMode>
                  </LookAt>
                  <styleUrl>#msn__marker</styleUrl>
                  <Point>
                    <coordinates>19.990654,50.443133,0</coordinates>
                  </Point>
                </Placemark>
                <Placemark>
                  <name></name>
                  <description>
                    
                    catalogNumber: user_36
                    
                    
                    
                    
                    
                    
                    
                    
                    
                    
                    
                    
                    
                  </description>
                  <LookAt>
                    <longitude>20.22829</longitude>
                    <latitude>50.340335</latitude>
                    <altitude>0</altitude>
                    <heading></heading>
                    <tilt>0</tilt>
                    <range></range>
                    <altitudeMode>relativeToGround</altitudeMode>
                    <gx:altitudeMode>relativeToSeaFloor</gx:altitudeMode>
                  </LookAt>
                  <styleUrl>#msn__marker</styleUrl>
                  <Point>
                    <coordinates>20.22829,50.340335,0</coordinates>
                  </Point>
                </Placemark>
                <Placemark>
                  <name></name>
                  <description>
                    
                    catalogNumber: user_37
                    
                    
                    
                    
                    
                    
                    
                    
                    
                    
                    
                    
                    
                  </description>
                  <LookAt>
                    <longitude>24.877778</longitude>
                    <latitude>49.897778</latitude>
                    <altitude>0</altitude>
                    <heading></heading>
                    <tilt>0</tilt>
                    <range></range>
                    <altitudeMode>relativeToGround</altitudeMode>
                    <gx:altitudeMode>relativeToSeaFloor</gx:altitudeMode>
                  </LookAt>
                  <styleUrl>#msn__marker</styleUrl>
                  <Point>
                    <coordinates>24.877778,49.897778,0</coordinates>
                  </Point>
                </Placemark>
                <Placemark>
                  <name></name>
                  <description>
                    
                    catalogNumber: user_38
                    
                    
                    
                    
                    
                    
                    
                    
                    
                    
                    
                    
                    
                  </description>
                  <LookAt>
                    <longitude>17.539657</longitude>
                    <latitude>50.919628</latitude>
                    <altitude>0</altitude>
                    <heading></heading>
                    <tilt>0</tilt>
                    <range></range>
                    <altitudeMode>relativeToGround</altitudeMode>
                    <gx:altitudeMode>relativeToSeaFloor</gx:altitudeMode>
                  </LookAt>
                  <styleUrl>#msn__marker</styleUrl>
                  <Point>
                    <coordinates>17.539657,50.919628,0</coordinates>
                  </Point>
                </Placemark>
                <Placemark>
                  <name></name>
                  <description>
                    
                    catalogNumber: user_39
                    
                    
                    
                    
                    
                    
                    
                    
                    
                    
                    
                    
                    
                  </description>
                  <LookAt>
                    <longitude>20.16408</longitude>
                    <latitude>50.383848</latitude>
                    <altitude>0</altitude>
                    <heading></heading>
                    <tilt>0</tilt>
                    <range></range>
                    <altitudeMode>relativeToGround</altitudeMode>
                    <gx:altitudeMode>relativeToSeaFloor</gx:altitudeMode>
                  </LookAt>
                  <styleUrl>#msn__marker</styleUrl>
                  <Point>
                    <coordinates>20.16408,50.383848,0</coordinates>
                  </Point>
                </Placemark>
                <Placemark>
                  <name></name>
                  <description>
                    
                    catalogNumber: user_40
                    
                    
                    
                    
                    
                    
                    
                    
                    
                    
                    
                    
                    
                  </description>
                  <LookAt>
                    <longitude>19.910368</longitude>
                    <latitude>50.021087</latitude>
                    <altitude>0</altitude>
                    <heading></heading>
                    <tilt>0</tilt>
                    <range></range>
                    <altitudeMode>relativeToGround</altitudeMode>
                    <gx:altitudeMode>relativeToSeaFloor</gx:altitudeMode>
                  </LookAt>
                  <styleUrl>#msn__marker</styleUrl>
                  <Point>
                    <coordinates>19.910368,50.021087,0</coordinates>
                  </Point>
                </Placemark>
                <Placemark>
                  <name></name>
                  <description>
                    
                    catalogNumber: user_41
                    
                    
                    
                    
                    
                    
                    
                    
                    
                    
                    
                    
                    
                  </description>
                  <LookAt>
                    <longitude>24.980995</longitude>
                    <latitude>49.776462</latitude>
                    <altitude>0</altitude>
                    <heading></heading>
                    <tilt>0</tilt>
                    <range></range>
                    <altitudeMode>relativeToGround</altitudeMode>
                    <gx:altitudeMode>relativeToSeaFloor</gx:altitudeMode>
                  </LookAt>
                  <styleUrl>#msn__marker</styleUrl>
                  <Point>
                    <coordinates>24.980995,49.776462,0</coordinates>
                  </Point>
                </Placemark>
                <Placemark>
                  <name></name>
                  <description>
                    
                    catalogNumber: user_42
                    
                    
                    
                    
                    
                    
                    
                    
                    
                    
                    
                    
                    
                  </description>
                  <LookAt>
                    <longitude>25.264271</longitude>
                    <latitude>50.034832</latitude>
                    <altitude>0</altitude>
                    <heading></heading>
                    <tilt>0</tilt>
                    <range></range>
                    <altitudeMode>relativeToGround</altitudeMode>
                    <gx:altitudeMode>relativeToSeaFloor</gx:altitudeMode>
                  </LookAt>
                  <styleUrl>#msn__marker</styleUrl>
                  <Point>
                    <coordinates>25.264271,50.034832,0</coordinates>
                  </Point>
                </Placemark>
                <Placemark>
                  <name></name>
                  <description>
                    
                    catalogNumber: user_43
                    
                    
                    
                    
                    
                    
                    
                    
                    
                    
                    
                    
                    
                  </description>
                  <LookAt>
                    <longitude>24.02415</longitude>
                    <latitude>49.872851</latitude>
                    <altitude>0</altitude>
                    <heading></heading>
                    <tilt>0</tilt>
                    <range></range>
                    <altitudeMode>relativeToGround</altitudeMode>
                    <gx:altitudeMode>relativeToSeaFloor</gx:altitudeMode>
                  </LookAt>
                  <styleUrl>#msn__marker</styleUrl>
                  <Point>
                    <coordinates>24.02415,49.872851,0</coordinates>
                  </Point>
                </Placemark>
                <Placemark>
                  <name></name>
                  <description>
                    
                    catalogNumber: user_44
                    
                    
                    
                    
                    
                    
                    
                    
                    
                    
                    
                    
                    
                  </description>
                  <LookAt>
                    <longitude>24.02415</longitude>
                    <latitude>49.872851</latitude>
                    <altitude>0</altitude>
                    <heading></heading>
                    <tilt>0</tilt>
                    <range></range>
                    <altitudeMode>relativeToGround</altitudeMode>
                    <gx:altitudeMode>relativeToSeaFloor</gx:altitudeMode>
                  </LookAt>
                  <styleUrl>#msn__marker</styleUrl>
                  <Point>
                    <coordinates>24.02415,49.872851,0</coordinates>
                  </Point>
                </Placemark>
                <Placemark>
                  <name></name>
                  <description>
                    
                    catalogNumber: user_45
                    
                    
                    
                    
                    
                    
                    
                    
                    
                    
                    
                    
                    
                  </description>
                  <LookAt>
                    <longitude>24.02415</longitude>
                    <latitude>49.872851</latitude>
                    <altitude>0</altitude>
                    <heading></heading>
                    <tilt>0</tilt>
                    <range></range>
                    <altitudeMode>relativeToGround</altitudeMode>
                    <gx:altitudeMode>relativeToSeaFloor</gx:altitudeMode>
                  </LookAt>
                  <styleUrl>#msn__marker</styleUrl>
                  <Point>
                    <coordinates>24.02415,49.872851,0</coordinates>
                  </Point>
                </Placemark>
                <Placemark>
                  <name></name>
                  <description>
                    
                    catalogNumber: user_46
                    
                    
                    
                    
                    
                    
                    
                    
                    
                    
                    
                    
                    
                  </description>
                  <LookAt>
                    <longitude>24.02415</longitude>
                    <latitude>49.872851</latitude>
                    <altitude>0</altitude>
                    <heading></heading>
                    <tilt>0</tilt>
                    <range></range>
                    <altitudeMode>relativeToGround</altitudeMode>
                    <gx:altitudeMode>relativeToSeaFloor</gx:altitudeMode>
                  </LookAt>
                  <styleUrl>#msn__marker</styleUrl>
                  <Point>
                    <coordinates>24.02415,49.872851,0</coordinates>
                  </Point>
                </Placemark>
                <Placemark>
                  <name></name>
                  <description>
                    
                    catalogNumber: user_47
                    
                    
                    
                    
                    
                    
                    
                    
                    
                    
                    
                    
                    
                  </description>
                  <LookAt>
                    <longitude>24.02415</longitude>
                    <latitude>49.872851</latitude>
                    <altitude>0</altitude>
                    <heading></heading>
                    <tilt>0</tilt>
                    <range></range>
                    <altitudeMode>relativeToGround</altitudeMode>
                    <gx:altitudeMode>relativeToSeaFloor</gx:altitudeMode>
                  </LookAt>
                  <styleUrl>#msn__marker</styleUrl>
                  <Point>
                    <coordinates>24.02415,49.872851,0</coordinates>
                  </Point>
                </Placemark>
                <Placemark>
                  <name></name>
                  <description>
                    
                    catalogNumber: user_48
                    
                    
                    
                    
                    
                    
                    
                    
                    
                    
                    
                    
                    
                  </description>
                  <LookAt>
                    <longitude>24.02415</longitude>
                    <latitude>49.872851</latitude>
                    <altitude>0</altitude>
                    <heading></heading>
                    <tilt>0</tilt>
                    <range></range>
                    <altitudeMode>relativeToGround</altitudeMode>
                    <gx:altitudeMode>relativeToSeaFloor</gx:altitudeMode>
                  </LookAt>
                  <styleUrl>#msn__marker</styleUrl>
                  <Point>
                    <coordinates>24.02415,49.872851,0</coordinates>
                  </Point>
                </Placemark>
                <Placemark>
                  <name></name>
                  <description>
                    
                    catalogNumber: user_49
                    
                    
                    
                    
                    
                    
                    
                    
                    
                    
                    
                    
                    
                  </description>
                  <LookAt>
                    <longitude>24.02415</longitude>
                    <latitude>49.872851</latitude>
                    <altitude>0</altitude>
                    <heading></heading>
                    <tilt>0</tilt>
                    <range></range>
                    <altitudeMode>relativeToGround</altitudeMode>
                    <gx:altitudeMode>relativeToSeaFloor</gx:altitudeMode>
                  </LookAt>
                  <styleUrl>#msn__marker</styleUrl>
                  <Point>
                    <coordinates>24.02415,49.872851,0</coordinates>
                  </Point>
                </Placemark>
                <Placemark>
                  <name></name>
                  <description>
                    
                    catalogNumber: user_50
                    
                    
                    
                    
                    
                    
                    
                    
                    
                    
                    
                    
                    
                  </description>
                  <LookAt>
                    <longitude>24.599449</longitude>
                    <latitude>49.66085</latitude>
                    <altitude>0</altitude>
                    <heading></heading>
                    <tilt>0</tilt>
                    <range></range>
                    <altitudeMode>relativeToGround</altitudeMode>
                    <gx:altitudeMode>relativeToSeaFloor</gx:altitudeMode>
                  </LookAt>
                  <styleUrl>#msn__marker</styleUrl>
                  <Point>
                    <coordinates>24.599449,49.66085,0</coordinates>
                  </Point>
                </Placemark>
                <Placemark>
                  <name></name>
                  <description>
                    
                    catalogNumber: user_51
                    
                    
                    
                    
                    
                    
                    
                    
                    
                    
                    
                    
                    
                  </description>
                  <LookAt>
                    <longitude>23.523377</longitude>
                    <latitude>49.711666</latitude>
                    <altitude>0</altitude>
                    <heading></heading>
                    <tilt>0</tilt>
                    <range></range>
                    <altitudeMode>relativeToGround</altitudeMode>
                    <gx:altitudeMode>relativeToSeaFloor</gx:altitudeMode>
                  </LookAt>
                  <styleUrl>#msn__marker</styleUrl>
                  <Point>
                    <coordinates>23.523377,49.711666,0</coordinates>
                  </Point>
                </Placemark>
                <Placemark>
                  <name></name>
                  <description>
                    
                    catalogNumber: user_52
                    
                    
                    
                    
                    
                    
                    
                    
                    
                    
                    
                    
                    
                  </description>
                  <LookAt>
                    <longitude>24.116757</longitude>
                    <latitude>49.83111</latitude>
                    <altitude>0</altitude>
                    <heading></heading>
                    <tilt>0</tilt>
                    <range></range>
                    <altitudeMode>relativeToGround</altitudeMode>
                    <gx:altitudeMode>relativeToSeaFloor</gx:altitudeMode>
                  </LookAt>
                  <styleUrl>#msn__marker</styleUrl>
                  <Point>
                    <coordinates>24.116757,49.83111,0</coordinates>
                  </Point>
                </Placemark>
                <Placemark>
                  <name></name>
                  <description>
                    
                    catalogNumber: user_53
                    
                    
                    
                    
                    
                    
                    
                    
                    
                    
                    
                    
                    
                  </description>
                  <LookAt>
                    <longitude>24.726364</longitude>
                    <latitude>49.796945</latitude>
                    <altitude>0</altitude>
                    <heading></heading>
                    <tilt>0</tilt>
                    <range></range>
                    <altitudeMode>relativeToGround</altitudeMode>
                    <gx:altitudeMode>relativeToSeaFloor</gx:altitudeMode>
                  </LookAt>
                  <styleUrl>#msn__marker</styleUrl>
                  <Point>
                    <coordinates>24.726364,49.796945,0</coordinates>
                  </Point>
                </Placemark>
                <Placemark>
                  <name></name>
                  <description>
                    
                    catalogNumber: user_54
                    
                    
                    
                    
                    
                    
                    
                    
                    
                    
                    
                    
                    
                  </description>
                  <LookAt>
                    <longitude>24.665282</longitude>
                    <latitude>49.402337</latitude>
                    <altitude>0</altitude>
                    <heading></heading>
                    <tilt>0</tilt>
                    <range></range>
                    <altitudeMode>relativeToGround</altitudeMode>
                    <gx:altitudeMode>relativeToSeaFloor</gx:altitudeMode>
                  </LookAt>
                  <styleUrl>#msn__marker</styleUrl>
                  <Point>
                    <coordinates>24.665282,49.402337,0</coordinates>
                  </Point>
                </Placemark>
                <Placemark>
                  <name></name>
                  <description>
                    
                    catalogNumber: user_55
                    
                    
                    
                    
                    
                    
                    
                    
                    
                    
                    
                    
                    
                  </description>
                  <LookAt>
                    <longitude>25.280338</longitude>
                    <latitude>48.657582</latitude>
                    <altitude>0</altitude>
                    <heading></heading>
                    <tilt>0</tilt>
                    <range></range>
                    <altitudeMode>relativeToGround</altitudeMode>
                    <gx:altitudeMode>relativeToSeaFloor</gx:altitudeMode>
                  </LookAt>
                  <styleUrl>#msn__marker</styleUrl>
                  <Point>
                    <coordinates>25.280338,48.657582,0</coordinates>
                  </Point>
                </Placemark>
                <Placemark>
                  <name></name>
                  <description>
                    
                    catalogNumber: user_56
                    
                    
                    
                    
                    
                    
                    
                    
                    
                    
                    
                    
                    
                  </description>
                  <LookAt>
                    <longitude>24.064995</longitude>
                    <latitude>49.834172</latitude>
                    <altitude>0</altitude>
                    <heading></heading>
                    <tilt>0</tilt>
                    <range></range>
                    <altitudeMode>relativeToGround</altitudeMode>
                    <gx:altitudeMode>relativeToSeaFloor</gx:altitudeMode>
                  </LookAt>
                  <styleUrl>#msn__marker</styleUrl>
                  <Point>
                    <coordinates>24.064995,49.834172,0</coordinates>
                  </Point>
                </Placemark>
                <Placemark>
                  <name></name>
                  <description>
                    
                    catalogNumber: user_57
                    
                    
                    
                    
                    
                    
                    
                    
                    
                    
                    
                    
                    
                  </description>
                  <LookAt>
                    <longitude>26.075971</longitude>
                    <latitude>49.356582</latitude>
                    <altitude>0</altitude>
                    <heading></heading>
                    <tilt>0</tilt>
                    <range></range>
                    <altitudeMode>relativeToGround</altitudeMode>
                    <gx:altitudeMode>relativeToSeaFloor</gx:altitudeMode>
                  </LookAt>
                  <styleUrl>#msn__marker</styleUrl>
                  <Point>
                    <coordinates>26.075971,49.356582,0</coordinates>
                  </Point>
                </Placemark>
                <Placemark>
                  <name></name>
                  <description>
                    
                    catalogNumber: user_58
                    
                    
                    
                    
                    
                    
                    
                    
                    
                    
                    
                    
                    
                  </description>
                  <LookAt>
                    <longitude>24.081803</longitude>
                    <latitude>49.843667</latitude>
                    <altitude>0</altitude>
                    <heading></heading>
                    <tilt>0</tilt>
                    <range></range>
                    <altitudeMode>relativeToGround</altitudeMode>
                    <gx:altitudeMode>relativeToSeaFloor</gx:altitudeMode>
                  </LookAt>
                  <styleUrl>#msn__marker</styleUrl>
                  <Point>
                    <coordinates>24.081803,49.843667,0</coordinates>
                  </Point>
                </Placemark>
                <Placemark>
                  <name></name>
                  <description>
                    
                    catalogNumber: user_59
                    
                    
                    
                    
                    
                    
                    
                    
                    
                    
                    
                    
                    
                  </description>
                  <LookAt>
                    <longitude>24.180691</longitude>
                    <latitude>49.843304</latitude>
                    <altitude>0</altitude>
                    <heading></heading>
                    <tilt>0</tilt>
                    <range></range>
                    <altitudeMode>relativeToGround</altitudeMode>
                    <gx:altitudeMode>relativeToSeaFloor</gx:altitudeMode>
                  </LookAt>
                  <styleUrl>#msn__marker</styleUrl>
                  <Point>
                    <coordinates>24.180691,49.843304,0</coordinates>
                  </Point>
                </Placemark>
                <Placemark>
                  <name></name>
                  <description>
                    
                    catalogNumber: user_60
                    
                    
                    
                    
                    
                    
                    
                    
                    
                    
                    
                    
                    
                  </description>
                  <LookAt>
                    <longitude>24.059862</longitude>
                    <latitude>49.827009</latitude>
                    <altitude>0</altitude>
                    <heading></heading>
                    <tilt>0</tilt>
                    <range></range>
                    <altitudeMode>relativeToGround</altitudeMode>
                    <gx:altitudeMode>relativeToSeaFloor</gx:altitudeMode>
                  </LookAt>
                  <styleUrl>#msn__marker</styleUrl>
                  <Point>
                    <coordinates>24.059862,49.827009,0</coordinates>
                  </Point>
                </Placemark>
                <Placemark>
                  <name></name>
                  <description>
                    
                    catalogNumber: user_61
                    
                    
                    
                    
                    
                    
                    
                    
                    
                    
                    
                    
                    
                  </description>
                  <LookAt>
                    <longitude>20.46534</longitude>
                    <latitude>50.392992</latitude>
                    <altitude>0</altitude>
                    <heading></heading>
                    <tilt>0</tilt>
                    <range></range>
                    <altitudeMode>relativeToGround</altitudeMode>
                    <gx:altitudeMode>relativeToSeaFloor</gx:altitudeMode>
                  </LookAt>
                  <styleUrl>#msn__marker</styleUrl>
                  <Point>
                    <coordinates>20.46534,50.392992,0</coordinates>
                  </Point>
                </Placemark>
                <Placemark>
                  <name></name>
                  <description>
                    
                    catalogNumber: user_62
                    
                    
                    
                    
                    
                    
                    
                    
                    
                    
                    
                    
                    
                  </description>
                  <LookAt>
                    <longitude>19.986596</longitude>
                    <latitude>50.321415</latitude>
                    <altitude>0</altitude>
                    <heading></heading>
                    <tilt>0</tilt>
                    <range></range>
                    <altitudeMode>relativeToGround</altitudeMode>
                    <gx:altitudeMode>relativeToSeaFloor</gx:altitudeMode>
                  </LookAt>
                  <styleUrl>#msn__marker</styleUrl>
                  <Point>
                    <coordinates>19.986596,50.321415,0</coordinates>
                  </Point>
                </Placemark>
                <Placemark>
                  <name></name>
                  <description>
                    
                    catalogNumber: user_63
                    
                    
                    
                    
                    
                    
                    
                    
                    
                    
                    
                    
                    
                  </description>
                  <LookAt>
                    <longitude>25.264271</longitude>
                    <latitude>50.034832</latitude>
                    <altitude>0</altitude>
                    <heading></heading>
                    <tilt>0</tilt>
                    <range></range>
                    <altitudeMode>relativeToGround</altitudeMode>
                    <gx:altitudeMode>relativeToSeaFloor</gx:altitudeMode>
                  </LookAt>
                  <styleUrl>#msn__marker</styleUrl>
                  <Point>
                    <coordinates>25.264271,50.034832,0</coordinates>
                  </Point>
                </Placemark>
                <Placemark>
                  <name></name>
                  <description>
                    
                    catalogNumber: user_64
                    
                    
                    
                    
                    
                    
                    
                    
                    
                    
                    
                    
                    
                  </description>
                  <LookAt>
                    <longitude>20.228333</longitude>
                    <latitude>50.339444</latitude>
                    <altitude>0</altitude>
                    <heading></heading>
                    <tilt>0</tilt>
                    <range></range>
                    <altitudeMode>relativeToGround</altitudeMode>
                    <gx:altitudeMode>relativeToSeaFloor</gx:altitudeMode>
                  </LookAt>
                  <styleUrl>#msn__marker</styleUrl>
                  <Point>
                    <coordinates>20.228333,50.339444,0</coordinates>
                  </Point>
                </Placemark>
                <Placemark>
                  <name></name>
                  <description>
                    
                    catalogNumber: user_65
                    
                    
                    
                    
                    
                    
                    
                    
                    
                    
                    
                    
                    
                  </description>
                  <LookAt>
                    <longitude>22.332065</longitude>
                    <latitude>50.447644</latitude>
                    <altitude>0</altitude>
                    <heading></heading>
                    <tilt>0</tilt>
                    <range></range>
                    <altitudeMode>relativeToGround</altitudeMode>
                    <gx:altitudeMode>relativeToSeaFloor</gx:altitudeMode>
                  </LookAt>
                  <styleUrl>#msn__marker</styleUrl>
                  <Point>
                    <coordinates>22.332065,50.447644,0</coordinates>
                  </Point>
                </Placemark>
                <Placemark>
                  <name></name>
                  <description>
                    
                    catalogNumber: user_66
                    
                    
                    
                    
                    
                    
                    
                    
                    
                    
                    
                    
                    
                  </description>
                  <LookAt>
                    <longitude>22.332065</longitude>
                    <latitude>50.447644</latitude>
                    <altitude>0</altitude>
                    <heading></heading>
                    <tilt>0</tilt>
                    <range></range>
                    <altitudeMode>relativeToGround</altitudeMode>
                    <gx:altitudeMode>relativeToSeaFloor</gx:altitudeMode>
                  </LookAt>
                  <styleUrl>#msn__marker</styleUrl>
                  <Point>
                    <coordinates>22.332065,50.447644,0</coordinates>
                  </Point>
                </Placemark>
                <Placemark>
                  <name></name>
                  <description>
                    
                    catalogNumber: user_67
                    
                    
                    
                    
                    
                    
                    
                    
                    
                    
                    
                    
                    
                  </description>
                  <LookAt>
                    <longitude>24.664442</longitude>
                    <latitude>49.401923</latitude>
                    <altitude>0</altitude>
                    <heading></heading>
                    <tilt>0</tilt>
                    <range></range>
                    <altitudeMode>relativeToGround</altitudeMode>
                    <gx:altitudeMode>relativeToSeaFloor</gx:altitudeMode>
                  </LookAt>
                  <styleUrl>#msn__marker</styleUrl>
                  <Point>
                    <coordinates>24.664442,49.401923,0</coordinates>
                  </Point>
                </Placemark>
                <Placemark>
                  <name></name>
                  <description>
                    
                    catalogNumber: user_68
                    
                    
                    
                    
                    
                    
                    
                    
                    
                    
                    
                    
                    
                  </description>
                  <LookAt>
                    <longitude>20.531423</longitude>
                    <latitude>50.259079</latitude>
                    <altitude>0</altitude>
                    <heading></heading>
                    <tilt>0</tilt>
                    <range></range>
                    <altitudeMode>relativeToGround</altitudeMode>
                    <gx:altitudeMode>relativeToSeaFloor</gx:altitudeMode>
                  </LookAt>
                  <styleUrl>#msn__marker</styleUrl>
                  <Point>
                    <coordinates>20.531423,50.259079,0</coordinates>
                  </Point>
                </Placemark>
                <Placemark>
                  <name></name>
                  <description>
                    
                    catalogNumber: user_69
                    
                    
                    
                    
                    
                    
                    
                    
                    
                    
                    
                    
                    
                  </description>
                  <LookAt>
                    <longitude>20.166659</longitude>
                    <latitude>50.354654</latitude>
                    <altitude>0</altitude>
                    <heading></heading>
                    <tilt>0</tilt>
                    <range></range>
                    <altitudeMode>relativeToGround</altitudeMode>
                    <gx:altitudeMode>relativeToSeaFloor</gx:altitudeMode>
                  </LookAt>
                  <styleUrl>#msn__marker</styleUrl>
                  <Point>
                    <coordinates>20.166659,50.354654,0</coordinates>
                  </Point>
                </Placemark>
                <Placemark>
                  <name></name>
                  <description>
                    
                    catalogNumber: user_70
                    
                    
                    
                    
                    
                    
                    
                    
                    
                    
                    
                    
                    
                  </description>
                  <LookAt>
                    <longitude>20.166659</longitude>
                    <latitude>50.354654</latitude>
                    <altitude>0</altitude>
                    <heading></heading>
                    <tilt>0</tilt>
                    <range></range>
                    <altitudeMode>relativeToGround</altitudeMode>
                    <gx:altitudeMode>relativeToSeaFloor</gx:altitudeMode>
                  </LookAt>
                  <styleUrl>#msn__marker</styleUrl>
                  <Point>
                    <coordinates>20.166659,50.354654,0</coordinates>
                  </Point>
                </Placemark>
                <Placemark>
                  <name></name>
                  <description>
                    
                    catalogNumber: user_71
                    
                    
                    
                    
                    
                    
                    
                    
                    
                    
                    
                    
                    
                  </description>
                  <LookAt>
                    <longitude>21.112502</longitude>
                    <latitude>51.205991</latitude>
                    <altitude>0</altitude>
                    <heading></heading>
                    <tilt>0</tilt>
                    <range></range>
                    <altitudeMode>relativeToGround</altitudeMode>
                    <gx:altitudeMode>relativeToSeaFloor</gx:altitudeMode>
                  </LookAt>
                  <styleUrl>#msn__marker</styleUrl>
                  <Point>
                    <coordinates>21.112502,51.205991,0</coordinates>
                  </Point>
                </Placemark>
                <Placemark>
                  <name></name>
                  <description>
                    
                    catalogNumber: user_72
                    
                    
                    
                    
                    
                    
                    
                    
                    
                    
                    
                    
                    
                  </description>
                  <LookAt>
                    <longitude>21.112502</longitude>
                    <latitude>51.205991</latitude>
                    <altitude>0</altitude>
                    <heading></heading>
                    <tilt>0</tilt>
                    <range></range>
                    <altitudeMode>relativeToGround</altitudeMode>
                    <gx:altitudeMode>relativeToSeaFloor</gx:altitudeMode>
                  </LookAt>
                  <styleUrl>#msn__marker</styleUrl>
                  <Point>
                    <coordinates>21.112502,51.205991,0</coordinates>
                  </Point>
                </Placemark>
                <Placemark>
                  <name></name>
                  <description>
                    
                    catalogNumber: user_73
                    
                    
                    
                    
                    
                    
                    
                    
                    
                    
                    
                    
                    
                  </description>
                  <LookAt>
                    <longitude>23.046373</longitude>
                    <latitude>50.588124</latitude>
                    <altitude>0</altitude>
                    <heading></heading>
                    <tilt>0</tilt>
                    <range></range>
                    <altitudeMode>relativeToGround</altitudeMode>
                    <gx:altitudeMode>relativeToSeaFloor</gx:altitudeMode>
                  </LookAt>
                  <styleUrl>#msn__marker</styleUrl>
                  <Point>
                    <coordinates>23.046373,50.588124,0</coordinates>
                  </Point>
                </Placemark>
                <Placemark>
                  <name></name>
                  <description>
                    
                    catalogNumber: user_74
                    
                    
                    
                    
                    
                    
                    
                    
                    
                    
                    
                    
                    
                  </description>
                  <LookAt>
                    <longitude>23.234631</longitude>
                    <latitude>50.463355</latitude>
                    <altitude>0</altitude>
                    <heading></heading>
                    <tilt>0</tilt>
                    <range></range>
                    <altitudeMode>relativeToGround</altitudeMode>
                    <gx:altitudeMode>relativeToSeaFloor</gx:altitudeMode>
                  </LookAt>
                  <styleUrl>#msn__marker</styleUrl>
                  <Point>
                    <coordinates>23.234631,50.463355,0</coordinates>
                  </Point>
                </Placemark>
                <Placemark>
                  <name></name>
                  <description>
                    
                    catalogNumber: user_75
                    
                    
                    
                    
                    
                    
                    
                    
                    
                    
                    
                    
                    
                  </description>
                  <LookAt>
                    <longitude>21.867373</longitude>
                    <latitude>52.758562</latitude>
                    <altitude>0</altitude>
                    <heading></heading>
                    <tilt>0</tilt>
                    <range></range>
                    <altitudeMode>relativeToGround</altitudeMode>
                    <gx:altitudeMode>relativeToSeaFloor</gx:altitudeMode>
                  </LookAt>
                  <styleUrl>#msn__marker</styleUrl>
                  <Point>
                    <coordinates>21.867373,52.758562,0</coordinates>
                  </Point>
                </Placemark>
                <Placemark>
                  <name></name>
                  <description>
                    
                    catalogNumber: user_76
                    
                    
                    
                    
                    
                    
                    
                    
                    
                    
                    
                    
                    
                  </description>
                  <LookAt>
                    <longitude>23.51202</longitude>
                    <latitude>51.140302</latitude>
                    <altitude>0</altitude>
                    <heading></heading>
                    <tilt>0</tilt>
                    <range></range>
                    <altitudeMode>relativeToGround</altitudeMode>
                    <gx:altitudeMode>relativeToSeaFloor</gx:altitudeMode>
                  </LookAt>
                  <styleUrl>#msn__marker</styleUrl>
                  <Point>
                    <coordinates>23.51202,51.140302,0</coordinates>
                  </Point>
                </Placemark>
                <Placemark>
                  <name></name>
                  <description>
                    
                    catalogNumber: user_77
                    
                    
                    
                    
                    
                    
                    
                    
                    
                    
                    
                    
                    
                  </description>
                  <LookAt>
                    <longitude>20.311985</longitude>
                    <latitude>50.408539</latitude>
                    <altitude>0</altitude>
                    <heading></heading>
                    <tilt>0</tilt>
                    <range></range>
                    <altitudeMode>relativeToGround</altitudeMode>
                    <gx:altitudeMode>relativeToSeaFloor</gx:altitudeMode>
                  </LookAt>
                  <styleUrl>#msn__marker</styleUrl>
                  <Point>
                    <coordinates>20.311985,50.408539,0</coordinates>
                  </Point>
                </Placemark>
                <Placemark>
                  <name></name>
                  <description>
                    
                    catalogNumber: user_78
                    
                    
                    
                    
                    
                    
                    
                    
                    
                    
                    
                    
                    
                  </description>
                  <LookAt>
                    <longitude>20.040093</longitude>
                    <latitude>50.343144</latitude>
                    <altitude>0</altitude>
                    <heading></heading>
                    <tilt>0</tilt>
                    <range></range>
                    <altitudeMode>relativeToGround</altitudeMode>
                    <gx:altitudeMode>relativeToSeaFloor</gx:altitudeMode>
                  </LookAt>
                  <styleUrl>#msn__marker</styleUrl>
                  <Point>
                    <coordinates>20.040093,50.343144,0</coordinates>
                  </Point>
                </Placemark>
                <Placemark>
                  <name></name>
                  <description>
                    
                    catalogNumber: user_79
                    
                    
                    
                    
                    
                    
                    
                    
                    
                    
                    
                    
                    
                  </description>
                  <LookAt>
                    <longitude>20.001944</longitude>
                    <latitude>50.326944</latitude>
                    <altitude>0</altitude>
                    <heading></heading>
                    <tilt>0</tilt>
                    <range></range>
                    <altitudeMode>relativeToGround</altitudeMode>
                    <gx:altitudeMode>relativeToSeaFloor</gx:altitudeMode>
                  </LookAt>
                  <styleUrl>#msn__marker</styleUrl>
                  <Point>
                    <coordinates>20.001944,50.326944,0</coordinates>
                  </Point>
                </Placemark>
                <Placemark>
                  <name></name>
                  <description>
                    
                    catalogNumber: user_80
                    
                    
                    
                    
                    
                    
                    
                    
                    
                    
                    
                    
                    
                  </description>
                  <LookAt>
                    <longitude>19.945875</longitude>
                    <latitude>50.239991</latitude>
                    <altitude>0</altitude>
                    <heading></heading>
                    <tilt>0</tilt>
                    <range></range>
                    <altitudeMode>relativeToGround</altitudeMode>
                    <gx:altitudeMode>relativeToSeaFloor</gx:altitudeMode>
                  </LookAt>
                  <styleUrl>#msn__marker</styleUrl>
                  <Point>
                    <coordinates>19.945875,50.239991,0</coordinates>
                  </Point>
                </Placemark>
                <Placemark>
                  <name></name>
                  <description>
                    
                    catalogNumber: user_81
                    
                    
                    
                    
                    
                    
                    
                    
                    
                    
                    
                    
                    
                  </description>
                  <LookAt>
                    <longitude>19.990515</longitude>
                    <latitude>50.434229</latitude>
                    <altitude>0</altitude>
                    <heading></heading>
                    <tilt>0</tilt>
                    <range></range>
                    <altitudeMode>relativeToGround</altitudeMode>
                    <gx:altitudeMode>relativeToSeaFloor</gx:altitudeMode>
                  </LookAt>
                  <styleUrl>#msn__marker</styleUrl>
                  <Point>
                    <coordinates>19.990515,50.434229,0</coordinates>
                  </Point>
                </Placemark>
                <Placemark>
                  <name></name>
                  <description>
                    
                    catalogNumber: user_82
                    
                    
                    
                    
                    
                    
                    
                    
                    
                    
                    
                    
                    
                  </description>
                  <LookAt>
                    <longitude>19.817479</longitude>
                    <latitude>51.372355</latitude>
                    <altitude>0</altitude>
                    <heading></heading>
                    <tilt>0</tilt>
                    <range></range>
                    <altitudeMode>relativeToGround</altitudeMode>
                    <gx:altitudeMode>relativeToSeaFloor</gx:altitudeMode>
                  </LookAt>
                  <styleUrl>#msn__marker</styleUrl>
                  <Point>
                    <coordinates>19.817479,51.372355,0</coordinates>
                  </Point>
                </Placemark>
                <Placemark>
                  <name></name>
                  <description>
                    
                    catalogNumber: user_83
                    
                    
                    
                    
                    
                    
                    
                    
                    
                    
                    
                    
                    
                  </description>
                  <LookAt>
                    <longitude>21.788484</longitude>
                    <latitude>50.684235</latitude>
                    <altitude>0</altitude>
                    <heading></heading>
                    <tilt>0</tilt>
                    <range></range>
                    <altitudeMode>relativeToGround</altitudeMode>
                    <gx:altitudeMode>relativeToSeaFloor</gx:altitudeMode>
                  </LookAt>
                  <styleUrl>#msn__marker</styleUrl>
                  <Point>
                    <coordinates>21.788484,50.684235,0</coordinates>
                  </Point>
                </Placemark>
                <Placemark>
                  <name></name>
                  <description>
                    
                    catalogNumber: user_84
                    
                    
                    
                    
                    
                    
                    
                    
                    
                    
                    
                    
                    
                  </description>
                  <LookAt>
                    <longitude>20.232158</longitude>
                    <latitude>50.326125</latitude>
                    <altitude>0</altitude>
                    <heading></heading>
                    <tilt>0</tilt>
                    <range></range>
                    <altitudeMode>relativeToGround</altitudeMode>
                    <gx:altitudeMode>relativeToSeaFloor</gx:altitudeMode>
                  </LookAt>
                  <styleUrl>#msn__marker</styleUrl>
                  <Point>
                    <coordinates>20.232158,50.326125,0</coordinates>
                  </Point>
                </Placemark>
                <Placemark>
                  <name></name>
                  <description>
                    
                    catalogNumber: user_85
                    
                    
                    
                    
                    
                    
                    
                    
                    
                    
                    
                    
                    
                  </description>
                  <LookAt>
                    <longitude>19.988937</longitude>
                    <latitude>50.446382</latitude>
                    <altitude>0</altitude>
                    <heading></heading>
                    <tilt>0</tilt>
                    <range></range>
                    <altitudeMode>relativeToGround</altitudeMode>
                    <gx:altitudeMode>relativeToSeaFloor</gx:altitudeMode>
                  </LookAt>
                  <styleUrl>#msn__marker</styleUrl>
                  <Point>
                    <coordinates>19.988937,50.446382,0</coordinates>
                  </Point>
                </Placemark>
                <Placemark>
                  <name></name>
                  <description>
                    
                    catalogNumber: user_86
                    
                    
                    
                    
                    
                    
                    
                    
                    
                    
                    
                    
                    
                  </description>
                  <LookAt>
                    <longitude>20.235142</longitude>
                    <latitude>50.329075</latitude>
                    <altitude>0</altitude>
                    <heading></heading>
                    <tilt>0</tilt>
                    <range></range>
                    <altitudeMode>relativeToGround</altitudeMode>
                    <gx:altitudeMode>relativeToSeaFloor</gx:altitudeMode>
                  </LookAt>
                  <styleUrl>#msn__marker</styleUrl>
                  <Point>
                    <coordinates>20.235142,50.329075,0</coordinates>
                  </Point>
                </Placemark>
                <Placemark>
                  <name></name>
                  <description>
                    
                    catalogNumber: user_87
                    
                    
                    
                    
                    
                    
                    
                    
                    
                    
                    
                    
                    
                  </description>
                  <LookAt>
                    <longitude>20.232158</longitude>
                    <latitude>50.326125</latitude>
                    <altitude>0</altitude>
                    <heading></heading>
                    <tilt>0</tilt>
                    <range></range>
                    <altitudeMode>relativeToGround</altitudeMode>
                    <gx:altitudeMode>relativeToSeaFloor</gx:altitudeMode>
                  </LookAt>
                  <styleUrl>#msn__marker</styleUrl>
                  <Point>
                    <coordinates>20.232158,50.326125,0</coordinates>
                  </Point>
                </Placemark>
                <Placemark>
                  <name></name>
                  <description>
                    
                    catalogNumber: user_88
                    
                    
                    
                    
                    
                    
                    
                    
                    
                    
                    
                    
                    
                  </description>
                  <LookAt>
                    <longitude>26.075392</longitude>
                    <latitude>49.356523</latitude>
                    <altitude>0</altitude>
                    <heading></heading>
                    <tilt>0</tilt>
                    <range></range>
                    <altitudeMode>relativeToGround</altitudeMode>
                    <gx:altitudeMode>relativeToSeaFloor</gx:altitudeMode>
                  </LookAt>
                  <styleUrl>#msn__marker</styleUrl>
                  <Point>
                    <coordinates>26.075392,49.356523,0</coordinates>
                  </Point>
                </Placemark>
                <Placemark>
                  <name></name>
                  <description>
                    
                    catalogNumber: user_89
                    
                    
                    
                    
                    
                    
                    
                    
                    
                    
                    
                    
                    
                  </description>
                  <LookAt>
                    <longitude>24.045407</longitude>
                    <latitude>49.844711</latitude>
                    <altitude>0</altitude>
                    <heading></heading>
                    <tilt>0</tilt>
                    <range></range>
                    <altitudeMode>relativeToGround</altitudeMode>
                    <gx:altitudeMode>relativeToSeaFloor</gx:altitudeMode>
                  </LookAt>
                  <styleUrl>#msn__marker</styleUrl>
                  <Point>
                    <coordinates>24.045407,49.844711,0</coordinates>
                  </Point>
                </Placemark>
                <Placemark>
                  <name></name>
                  <description>
                    
                    catalogNumber: user_90
                    
                    
                    
                    
                    
                    
                    
                    
                    
                    
                    
                    
                    
                  </description>
                  <LookAt>
                    <longitude>24.122894</longitude>
                    <latitude>49.831636</latitude>
                    <altitude>0</altitude>
                    <heading></heading>
                    <tilt>0</tilt>
                    <range></range>
                    <altitudeMode>relativeToGround</altitudeMode>
                    <gx:altitudeMode>relativeToSeaFloor</gx:altitudeMode>
                  </LookAt>
                  <styleUrl>#msn__marker</styleUrl>
                  <Point>
                    <coordinates>24.122894,49.831636,0</coordinates>
                  </Point>
                </Placemark>
                <Placemark>
                  <name></name>
                  <description>
                    
                    catalogNumber: user_91
                    
                    
                    
                    
                    
                    
                    
                    
                    
                    
                    
                    
                    
                  </description>
                  <LookAt>
                    <longitude>19.983162</longitude>
                    <latitude>50.449952</latitude>
                    <altitude>0</altitude>
                    <heading></heading>
                    <tilt>0</tilt>
                    <range></range>
                    <altitudeMode>relativeToGround</altitudeMode>
                    <gx:altitudeMode>relativeToSeaFloor</gx:altitudeMode>
                  </LookAt>
                  <styleUrl>#msn__marker</styleUrl>
                  <Point>
                    <coordinates>19.983162,50.449952,0</coordinates>
                  </Point>
                </Placemark>
                <Placemark>
                  <name></name>
                  <description>
                    
                    catalogNumber: user_92
                    
                    
                    
                    
                    
                    
                    
                    
                    
                    
                    
                    
                    
                  </description>
                  <LookAt>
                    <longitude>19.986596</longitude>
                    <latitude>50.321415</latitude>
                    <altitude>0</altitude>
                    <heading></heading>
                    <tilt>0</tilt>
                    <range></range>
                    <altitudeMode>relativeToGround</altitudeMode>
                    <gx:altitudeMode>relativeToSeaFloor</gx:altitudeMode>
                  </LookAt>
                  <styleUrl>#msn__marker</styleUrl>
                  <Point>
                    <coordinates>19.986596,50.321415,0</coordinates>
                  </Point>
                </Placemark>
                <Placemark>
                  <name></name>
                  <description>
                    
                    catalogNumber: user_93
                    
                    
                    
                    
                    
                    
                    
                    
                    
                    
                    
                    
                    
                  </description>
                  <LookAt>
                    <longitude>20.077314</longitude>
                    <latitude>50.241835</latitude>
                    <altitude>0</altitude>
                    <heading></heading>
                    <tilt>0</tilt>
                    <range></range>
                    <altitudeMode>relativeToGround</altitudeMode>
                    <gx:altitudeMode>relativeToSeaFloor</gx:altitudeMode>
                  </LookAt>
                  <styleUrl>#msn__marker</styleUrl>
                  <Point>
                    <coordinates>20.077314,50.241835,0</coordinates>
                  </Point>
                </Placemark>
                <Placemark>
                  <name></name>
                  <description>
                    
                    catalogNumber: user_94
                    
                    
                    
                    
                    
                    
                    
                    
                    
                    
                    
                    
                    
                  </description>
                  <LookAt>
                    <longitude>20.554834</longitude>
                    <latitude>50.195927</latitude>
                    <altitude>0</altitude>
                    <heading></heading>
                    <tilt>0</tilt>
                    <range></range>
                    <altitudeMode>relativeToGround</altitudeMode>
                    <gx:altitudeMode>relativeToSeaFloor</gx:altitudeMode>
                  </LookAt>
                  <styleUrl>#msn__marker</styleUrl>
                  <Point>
                    <coordinates>20.554834,50.195927,0</coordinates>
                  </Point>
                </Placemark>
                <Placemark>
                  <name></name>
                  <description>
                    
                    catalogNumber: user_95
                    
                    
                    
                    
                    
                    
                    
                    
                    
                    
                    
                    
                    
                  </description>
                  <LookAt>
                    <longitude>24.901408</longitude>
                    <latitude>49.797871</latitude>
                    <altitude>0</altitude>
                    <heading></heading>
                    <tilt>0</tilt>
                    <range></range>
                    <altitudeMode>relativeToGround</altitudeMode>
                    <gx:altitudeMode>relativeToSeaFloor</gx:altitudeMode>
                  </LookAt>
                  <styleUrl>#msn__marker</styleUrl>
                  <Point>
                    <coordinates>24.901408,49.797871,0</coordinates>
                  </Point>
                </Placemark>
                <Placemark>
                  <name></name>
                  <description>
                    
                    catalogNumber: user_96
                    
                    
                    
                    
                    
                    
                    
                    
                    
                    
                    
                    
                    
                  </description>
                  <LookAt>
                    <longitude>24.860293</longitude>
                    <latitude>49.901101</latitude>
                    <altitude>0</altitude>
                    <heading></heading>
                    <tilt>0</tilt>
                    <range></range>
                    <altitudeMode>relativeToGround</altitudeMode>
                    <gx:altitudeMode>relativeToSeaFloor</gx:altitudeMode>
                  </LookAt>
                  <styleUrl>#msn__marker</styleUrl>
                  <Point>
                    <coordinates>24.860293,49.901101,0</coordinates>
                  </Point>
                </Placemark>
                <Placemark>
                  <name></name>
                  <description>
                    
                    catalogNumber: user_97
                    
                    
                    
                    
                    
                    
                    
                    
                    
                    
                    
                    
                    
                  </description>
                  <LookAt>
                    <longitude>25.98</longitude>
                    <latitude>49.46</latitude>
                    <altitude>0</altitude>
                    <heading></heading>
                    <tilt>0</tilt>
                    <range></range>
                    <altitudeMode>relativeToGround</altitudeMode>
                    <gx:altitudeMode>relativeToSeaFloor</gx:altitudeMode>
                  </LookAt>
                  <styleUrl>#msn__marker</styleUrl>
                  <Point>
                    <coordinates>25.98,49.46,0</coordinates>
                  </Point>
                </Placemark>
                <Placemark>
                  <name></name>
                  <description>
                    
                    catalogNumber: user_98
                    
                    
                    
                    
                    
                    
                    
                    
                    
                    
                    
                    
                    
                  </description>
                  <LookAt>
                    <longitude>25.152274</longitude>
                    <latitude>48.764366</latitude>
                    <altitude>0</altitude>
                    <heading></heading>
                    <tilt>0</tilt>
                    <range></range>
                    <altitudeMode>relativeToGround</altitudeMode>
                    <gx:altitudeMode>relativeToSeaFloor</gx:altitudeMode>
                  </LookAt>
                  <styleUrl>#msn__marker</styleUrl>
                  <Point>
                    <coordinates>25.152274,48.764366,0</coordinates>
                  </Point>
                </Placemark>
                <Placemark>
                  <name></name>
                  <description>
                    
                    catalogNumber: user_99
                    
                    
                    
                    
                    
                    
                    
                    
                    
                    
                    
                    
                    
                  </description>
                  <LookAt>
                    <longitude>24.698917</longitude>
                    <latitude>49.224528</latitude>
                    <altitude>0</altitude>
                    <heading></heading>
                    <tilt>0</tilt>
                    <range></range>
                    <altitudeMode>relativeToGround</altitudeMode>
                    <gx:altitudeMode>relativeToSeaFloor</gx:altitudeMode>
                  </LookAt>
                  <styleUrl>#msn__marker</styleUrl>
                  <Point>
                    <coordinates>24.698917,49.224528,0</coordinates>
                  </Point>
                </Placemark>
                <Placemark>
                  <name></name>
                  <description>
                    
                    catalogNumber: user_100
                    
                    
                    
                    
                    
                    
                    
                    
                    
                    
                    
                    
                    
                  </description>
                  <LookAt>
                    <longitude>25.866221</longitude>
                    <latitude>48.770748</latitude>
                    <altitude>0</altitude>
                    <heading></heading>
                    <tilt>0</tilt>
                    <range></range>
                    <altitudeMode>relativeToGround</altitudeMode>
                    <gx:altitudeMode>relativeToSeaFloor</gx:altitudeMode>
                  </LookAt>
                  <styleUrl>#msn__marker</styleUrl>
                  <Point>
                    <coordinates>25.866221,48.770748,0</coordinates>
                  </Point>
                </Placemark>
                <Placemark>
                  <name></name>
                  <description>
                    
                    catalogNumber: user_101
                    
                    
                    
                    
                    
                    
                    
                    
                    
                    
                    
                    
                    
                  </description>
                  <LookAt>
                    <longitude>25.885588</longitude>
                    <latitude>50.34556</latitude>
                    <altitude>0</altitude>
                    <heading></heading>
                    <tilt>0</tilt>
                    <range></range>
                    <altitudeMode>relativeToGround</altitudeMode>
                    <gx:altitudeMode>relativeToSeaFloor</gx:altitudeMode>
                  </LookAt>
                  <styleUrl>#msn__marker</styleUrl>
                  <Point>
                    <coordinates>25.885588,50.34556,0</coordinates>
                  </Point>
                </Placemark>
                <Placemark>
                  <name></name>
                  <description>
                    
                    catalogNumber: user_102
                    
                    
                    
                    
                    
                    
                    
                    
                    
                    
                    
                    
                    
                  </description>
                  <LookAt>
                    <longitude>25.295892</longitude>
                    <latitude>48.668033</latitude>
                    <altitude>0</altitude>
                    <heading></heading>
                    <tilt>0</tilt>
                    <range></range>
                    <altitudeMode>relativeToGround</altitudeMode>
                    <gx:altitudeMode>relativeToSeaFloor</gx:altitudeMode>
                  </LookAt>
                  <styleUrl>#msn__marker</styleUrl>
                  <Point>
                    <coordinates>25.295892,48.668033,0</coordinates>
                  </Point>
                </Placemark>
                <Placemark>
                  <name></name>
                  <description>
                    
                    catalogNumber: user_103
                    
                    
                    
                    
                    
                    
                    
                    
                    
                    
                    
                    
                    
                  </description>
                  <LookAt>
                    <longitude>24.664278</longitude>
                    <latitude>49.401861</latitude>
                    <altitude>0</altitude>
                    <heading></heading>
                    <tilt>0</tilt>
                    <range></range>
                    <altitudeMode>relativeToGround</altitudeMode>
                    <gx:altitudeMode>relativeToSeaFloor</gx:altitudeMode>
                  </LookAt>
                  <styleUrl>#msn__marker</styleUrl>
                  <Point>
                    <coordinates>24.664278,49.401861,0</coordinates>
                  </Point>
                </Placemark>
                <Placemark>
                  <name></name>
                  <description>
                    
                    catalogNumber: user_104
                    
                    
                    
                    
                    
                    
                    
                    
                    
                    
                    
                    
                    
                  </description>
                  <LookAt>
                    <longitude>25.252148</longitude>
                    <latitude>48.704771</latitude>
                    <altitude>0</altitude>
                    <heading></heading>
                    <tilt>0</tilt>
                    <range></range>
                    <altitudeMode>relativeToGround</altitudeMode>
                    <gx:altitudeMode>relativeToSeaFloor</gx:altitudeMode>
                  </LookAt>
                  <styleUrl>#msn__marker</styleUrl>
                  <Point>
                    <coordinates>25.252148,48.704771,0</coordinates>
                  </Point>
                </Placemark>
                <Placemark>
                  <name></name>
                  <description>
                    
                    catalogNumber: user_105
                    
                    
                    
                    
                    
                    
                    
                    
                    
                    
                    
                    
                    
                  </description>
                  <LookAt>
                    <longitude>24.698917</longitude>
                    <latitude>49.224528</latitude>
                    <altitude>0</altitude>
                    <heading></heading>
                    <tilt>0</tilt>
                    <range></range>
                    <altitudeMode>relativeToGround</altitudeMode>
                    <gx:altitudeMode>relativeToSeaFloor</gx:altitudeMode>
                  </LookAt>
                  <styleUrl>#msn__marker</styleUrl>
                  <Point>
                    <coordinates>24.698917,49.224528,0</coordinates>
                  </Point>
                </Placemark>
                <Placemark>
                  <name></name>
                  <description>
                    
                    catalogNumber: user_106
                    
                    
                    
                    
                    
                    
                    
                    
                    
                    
                    
                    
                    
                  </description>
                  <LookAt>
                    <longitude>25.676528</longitude>
                    <latitude>50.084944</latitude>
                    <altitude>0</altitude>
                    <heading></heading>
                    <tilt>0</tilt>
                    <range></range>
                    <altitudeMode>relativeToGround</altitudeMode>
                    <gx:altitudeMode>relativeToSeaFloor</gx:altitudeMode>
                  </LookAt>
                  <styleUrl>#msn__marker</styleUrl>
                  <Point>
                    <coordinates>25.676528,50.084944,0</coordinates>
                  </Point>
                </Placemark>
                <Placemark>
                  <name></name>
                  <description>
                    
                    catalogNumber: user_107
                    
                    
                    
                    
                    
                    
                    
                    
                    
                    
                    
                    
                    
                  </description>
                  <LookAt>
                    <longitude>25.860899</longitude>
                    <latitude>48.616415</latitude>
                    <altitude>0</altitude>
                    <heading></heading>
                    <tilt>0</tilt>
                    <range></range>
                    <altitudeMode>relativeToGround</altitudeMode>
                    <gx:altitudeMode>relativeToSeaFloor</gx:altitudeMode>
                  </LookAt>
                  <styleUrl>#msn__marker</styleUrl>
                  <Point>
                    <coordinates>25.860899,48.616415,0</coordinates>
                  </Point>
                </Placemark>
                <Placemark>
                  <name></name>
                  <description>
                    
                    catalogNumber: user_108
                    
                    
                    
                    
                    
                    
                    
                    
                    
                    
                    
                    
                    
                  </description>
                  <LookAt>
                    <longitude>24.113272</longitude>
                    <latitude>49.80376</latitude>
                    <altitude>0</altitude>
                    <heading></heading>
                    <tilt>0</tilt>
                    <range></range>
                    <altitudeMode>relativeToGround</altitudeMode>
                    <gx:altitudeMode>relativeToSeaFloor</gx:altitudeMode>
                  </LookAt>
                  <styleUrl>#msn__marker</styleUrl>
                  <Point>
                    <coordinates>24.113272,49.80376,0</coordinates>
                  </Point>
                </Placemark>
                <Placemark>
                  <name></name>
                  <description>
                    
                    catalogNumber: user_109
                    
                    
                    
                    
                    
                    
                    
                    
                    
                    
                    
                    
                    
                  </description>
                  <LookAt>
                    <longitude>25.762255</longitude>
                    <latitude>48.664155</latitude>
                    <altitude>0</altitude>
                    <heading></heading>
                    <tilt>0</tilt>
                    <range></range>
                    <altitudeMode>relativeToGround</altitudeMode>
                    <gx:altitudeMode>relativeToSeaFloor</gx:altitudeMode>
                  </LookAt>
                  <styleUrl>#msn__marker</styleUrl>
                  <Point>
                    <coordinates>25.762255,48.664155,0</coordinates>
                  </Point>
                </Placemark>
                <Placemark>
                  <name></name>
                  <description>
                    
                    catalogNumber: user_110
                    
                    
                    
                    
                    
                    
                    
                    
                    
                    
                    
                    
                    
                  </description>
                  <LookAt>
                    <longitude>26.075817</longitude>
                    <latitude>49.354974</latitude>
                    <altitude>0</altitude>
                    <heading></heading>
                    <tilt>0</tilt>
                    <range></range>
                    <altitudeMode>relativeToGround</altitudeMode>
                    <gx:altitudeMode>relativeToSeaFloor</gx:altitudeMode>
                  </LookAt>
                  <styleUrl>#msn__marker</styleUrl>
                  <Point>
                    <coordinates>26.075817,49.354974,0</coordinates>
                  </Point>
                </Placemark>
                <Placemark>
                  <name></name>
                  <description>
                    
                    catalogNumber: user_111
                    
                    
                    
                    
                    
                    
                    
                    
                    
                    
                    
                    
                    
                  </description>
                  <LookAt>
                    <longitude>24.846966</longitude>
                    <latitude>49.934848</latitude>
                    <altitude>0</altitude>
                    <heading></heading>
                    <tilt>0</tilt>
                    <range></range>
                    <altitudeMode>relativeToGround</altitudeMode>
                    <gx:altitudeMode>relativeToSeaFloor</gx:altitudeMode>
                  </LookAt>
                  <styleUrl>#msn__marker</styleUrl>
                  <Point>
                    <coordinates>24.846966,49.934848,0</coordinates>
                  </Point>
                </Placemark>
                <Placemark>
                  <name></name>
                  <description>
                    
                    catalogNumber: user_112
                    
                    
                    
                    
                    
                    
                    
                    
                    
                    
                    
                    
                    
                  </description>
                  <LookAt>
                    <longitude>26.372988</longitude>
                    <latitude>49.10357</latitude>
                    <altitude>0</altitude>
                    <heading></heading>
                    <tilt>0</tilt>
                    <range></range>
                    <altitudeMode>relativeToGround</altitudeMode>
                    <gx:altitudeMode>relativeToSeaFloor</gx:altitudeMode>
                  </LookAt>
                  <styleUrl>#msn__marker</styleUrl>
                  <Point>
                    <coordinates>26.372988,49.10357,0</coordinates>
                  </Point>
                </Placemark>
                <Placemark>
                  <name></name>
                  <description>
                    
                    catalogNumber: user_113
                    
                    
                    
                    
                    
                    
                    
                    
                    
                    
                    
                    
                    
                  </description>
                  <LookAt>
                    <longitude>24.379528</longitude>
                    <latitude>50.921185</latitude>
                    <altitude>0</altitude>
                    <heading></heading>
                    <tilt>0</tilt>
                    <range></range>
                    <altitudeMode>relativeToGround</altitudeMode>
                    <gx:altitudeMode>relativeToSeaFloor</gx:altitudeMode>
                  </LookAt>
                  <styleUrl>#msn__marker</styleUrl>
                  <Point>
                    <coordinates>24.379528,50.921185,0</coordinates>
                  </Point>
                </Placemark>
                <Placemark>
                  <name></name>
                  <description>
                    
                    catalogNumber: user_114
                    
                    
                    
                    
                    
                    
                    
                    
                    
                    
                    
                    
                    
                  </description>
                  <LookAt>
                    <longitude>24.289262</longitude>
                    <latitude>50.291949</latitude>
                    <altitude>0</altitude>
                    <heading></heading>
                    <tilt>0</tilt>
                    <range></range>
                    <altitudeMode>relativeToGround</altitudeMode>
                    <gx:altitudeMode>relativeToSeaFloor</gx:altitudeMode>
                  </LookAt>
                  <styleUrl>#msn__marker</styleUrl>
                  <Point>
                    <coordinates>24.289262,50.291949,0</coordinates>
                  </Point>
                </Placemark>
                <Placemark>
                  <name></name>
                  <description>
                    
                    catalogNumber: user_115
                    
                    
                    
                    
                    
                    
                    
                    
                    
                    
                    
                    
                    
                  </description>
                  <LookAt>
                    <longitude>24.841959</longitude>
                    <latitude>49.933144</latitude>
                    <altitude>0</altitude>
                    <heading></heading>
                    <tilt>0</tilt>
                    <range></range>
                    <altitudeMode>relativeToGround</altitudeMode>
                    <gx:altitudeMode>relativeToSeaFloor</gx:altitudeMode>
                  </LookAt>
                  <styleUrl>#msn__marker</styleUrl>
                  <Point>
                    <coordinates>24.841959,49.933144,0</coordinates>
                  </Point>
                </Placemark>
                <Placemark>
                  <name></name>
                  <description>
                    
                    catalogNumber: user_116
                    
                    
                    
                    
                    
                    
                    
                    
                    
                    
                    
                    
                    
                  </description>
                  <LookAt>
                    <longitude>24.045</longitude>
                    <latitude>49.845</latitude>
                    <altitude>0</altitude>
                    <heading></heading>
                    <tilt>0</tilt>
                    <range></range>
                    <altitudeMode>relativeToGround</altitudeMode>
                    <gx:altitudeMode>relativeToSeaFloor</gx:altitudeMode>
                  </LookAt>
                  <styleUrl>#msn__marker</styleUrl>
                  <Point>
                    <coordinates>24.045,49.845,0</coordinates>
                  </Point>
                </Placemark>
                <Placemark>
                  <name></name>
                  <description>
                    
                    catalogNumber: user_117
                    
                    
                    
                    
                    
                    
                    
                    
                    
                    
                    
                    
                    
                  </description>
                  <LookAt>
                    <longitude>25.048269</longitude>
                    <latitude>49.755513</latitude>
                    <altitude>0</altitude>
                    <heading></heading>
                    <tilt>0</tilt>
                    <range></range>
                    <altitudeMode>relativeToGround</altitudeMode>
                    <gx:altitudeMode>relativeToSeaFloor</gx:altitudeMode>
                  </LookAt>
                  <styleUrl>#msn__marker</styleUrl>
                  <Point>
                    <coordinates>25.048269,49.755513,0</coordinates>
                  </Point>
                </Placemark>
                <Placemark>
                  <name></name>
                  <description>
                    
                    catalogNumber: user_118
                    
                    
                    
                    
                    
                    
                    
                    
                    
                    
                    
                    
                    
                  </description>
                  <LookAt>
                    <longitude>21.63</longitude>
                    <latitude>47.62</latitude>
                    <altitude>0</altitude>
                    <heading></heading>
                    <tilt>0</tilt>
                    <range></range>
                    <altitudeMode>relativeToGround</altitudeMode>
                    <gx:altitudeMode>relativeToSeaFloor</gx:altitudeMode>
                  </LookAt>
                  <styleUrl>#msn__marker</styleUrl>
                  <Point>
                    <coordinates>21.63,47.62,0</coordinates>
                  </Point>
                </Placemark>
                <Placemark>
                  <name></name>
                  <description>
                    
                    catalogNumber: user_119
                    
                    
                    
                    
                    
                    
                    
                    
                    
                    
                    
                    
                    
                  </description>
                  <LookAt>
                    <longitude>17.663</longitude>
                    <latitude>47.729</latitude>
                    <altitude>0</altitude>
                    <heading></heading>
                    <tilt>0</tilt>
                    <range></range>
                    <altitudeMode>relativeToGround</altitudeMode>
                    <gx:altitudeMode>relativeToSeaFloor</gx:altitudeMode>
                  </LookAt>
                  <styleUrl>#msn__marker</styleUrl>
                  <Point>
                    <coordinates>17.663,47.729,0</coordinates>
                  </Point>
                </Placemark>
                <Placemark>
                  <name></name>
                  <description>
                    
                    catalogNumber: user_120
                    
                    
                    
                    
                    
                    
                    
                    
                    
                    
                    
                    
                    
                  </description>
                  <LookAt>
                    <longitude>19.227</longitude>
                    <latitude>46.548</latitude>
                    <altitude>0</altitude>
                    <heading></heading>
                    <tilt>0</tilt>
                    <range></range>
                    <altitudeMode>relativeToGround</altitudeMode>
                    <gx:altitudeMode>relativeToSeaFloor</gx:altitudeMode>
                  </LookAt>
                  <styleUrl>#msn__marker</styleUrl>
                  <Point>
                    <coordinates>19.227,46.548,0</coordinates>
                  </Point>
                </Placemark>
                <Placemark>
                  <name></name>
                  <description>
                    
                    catalogNumber: user_121
                    
                    
                    
                    
                    
                    
                    
                    
                    
                    
                    
                    
                    
                  </description>
                  <LookAt>
                    <longitude>19.1101</longitude>
                    <latitude>47.57</latitude>
                    <altitude>0</altitude>
                    <heading></heading>
                    <tilt>0</tilt>
                    <range></range>
                    <altitudeMode>relativeToGround</altitudeMode>
                    <gx:altitudeMode>relativeToSeaFloor</gx:altitudeMode>
                  </LookAt>
                  <styleUrl>#msn__marker</styleUrl>
                  <Point>
                    <coordinates>19.1101,47.57,0</coordinates>
                  </Point>
                </Placemark>
                <Placemark>
                  <name></name>
                  <description>
                    
                    catalogNumber: user_122
                    
                    
                    
                    
                    
                    
                    
                    
                    
                    
                    
                    
                    
                  </description>
                  <LookAt>
                    <longitude>21.0201</longitude>
                    <latitude>44.97</latitude>
                    <altitude>0</altitude>
                    <heading></heading>
                    <tilt>0</tilt>
                    <range></range>
                    <altitudeMode>relativeToGround</altitudeMode>
                    <gx:altitudeMode>relativeToSeaFloor</gx:altitudeMode>
                  </LookAt>
                  <styleUrl>#msn__marker</styleUrl>
                  <Point>
                    <coordinates>21.0201,44.97,0</coordinates>
                  </Point>
                </Placemark>
                <Placemark>
                  <name></name>
                  <description>
                    
                    catalogNumber: user_123
                    
                    
                    
                    
                    
                    
                    
                    
                    
                    
                    
                    
                    
                  </description>
                  <LookAt>
                    <longitude>23.95</longitude>
                    <latitude>49.9</latitude>
                    <altitude>0</altitude>
                    <heading></heading>
                    <tilt>0</tilt>
                    <range></range>
                    <altitudeMode>relativeToGround</altitudeMode>
                    <gx:altitudeMode>relativeToSeaFloor</gx:altitudeMode>
                  </LookAt>
                  <styleUrl>#msn__marker</styleUrl>
                  <Point>
                    <coordinates>23.95,49.9,0</coordinates>
                  </Point>
                </Placemark>
                <Placemark>
                  <name></name>
                  <description>
                    
                    catalogNumber: user_124
                    
                    
                    
                    
                    
                    
                    
                    
                    
                    
                    
                    
                    
                  </description>
                  <LookAt>
                    <longitude>22.0401</longitude>
                    <latitude>47.25</latitude>
                    <altitude>0</altitude>
                    <heading></heading>
                    <tilt>0</tilt>
                    <range></range>
                    <altitudeMode>relativeToGround</altitudeMode>
                    <gx:altitudeMode>relativeToSeaFloor</gx:altitudeMode>
                  </LookAt>
                  <styleUrl>#msn__marker</styleUrl>
                  <Point>
                    <coordinates>22.0401,47.25,0</coordinates>
                  </Point>
                </Placemark>
                <Placemark>
                  <name></name>
                  <description>
                    
                    catalogNumber: user_125
                    
                    
                    
                    
                    
                    
                    
                    
                    
                    
                    
                    
                    
                  </description>
                  <LookAt>
                    <longitude>21.09</longitude>
                    <latitude>44.88</latitude>
                    <altitude>0</altitude>
                    <heading></heading>
                    <tilt>0</tilt>
                    <range></range>
                    <altitudeMode>relativeToGround</altitudeMode>
                    <gx:altitudeMode>relativeToSeaFloor</gx:altitudeMode>
                  </LookAt>
                  <styleUrl>#msn__marker</styleUrl>
                  <Point>
                    <coordinates>21.09,44.88,0</coordinates>
                  </Point>
                </Placemark>
                <Placemark>
                  <name></name>
                  <description>
                    
                    catalogNumber: user_126
                    
                    
                    
                    
                    
                    
                    
                    
                    
                    
                    
                    
                    
                  </description>
                  <LookAt>
                    <longitude>20.98</longitude>
                    <latitude>44.968</latitude>
                    <altitude>0</altitude>
                    <heading></heading>
                    <tilt>0</tilt>
                    <range></range>
                    <altitudeMode>relativeToGround</altitudeMode>
                    <gx:altitudeMode>relativeToSeaFloor</gx:altitudeMode>
                  </LookAt>
                  <styleUrl>#msn__marker</styleUrl>
                  <Point>
                    <coordinates>20.98,44.968,0</coordinates>
                  </Point>
                </Placemark>
                <Placemark>
                  <name></name>
                  <description>
                    
                    catalogNumber: user_127
                    
                    
                    
                    
                    
                    
                    
                    
                    
                    
                    
                    
                    
                  </description>
                  <LookAt>
                    <longitude>20.98</longitude>
                    <latitude>44.968</latitude>
                    <altitude>0</altitude>
                    <heading></heading>
                    <tilt>0</tilt>
                    <range></range>
                    <altitudeMode>relativeToGround</altitudeMode>
                    <gx:altitudeMode>relativeToSeaFloor</gx:altitudeMode>
                  </LookAt>
                  <styleUrl>#msn__marker</styleUrl>
                  <Point>
                    <coordinates>20.98,44.968,0</coordinates>
                  </Point>
                </Placemark>
                <Placemark>
                  <name></name>
                  <description>
                    
                    catalogNumber: user_128
                    
                    
                    
                    
                    
                    
                    
                    
                    
                    
                    
                    
                    
                  </description>
                  <LookAt>
                    <longitude>21.09</longitude>
                    <latitude>44.88</latitude>
                    <altitude>0</altitude>
                    <heading></heading>
                    <tilt>0</tilt>
                    <range></range>
                    <altitudeMode>relativeToGround</altitudeMode>
                    <gx:altitudeMode>relativeToSeaFloor</gx:altitudeMode>
                  </LookAt>
                  <styleUrl>#msn__marker</styleUrl>
                  <Point>
                    <coordinates>21.09,44.88,0</coordinates>
                  </Point>
                </Placemark>
                <Placemark>
                  <name></name>
                  <description>
                    
                    catalogNumber: user_129
                    
                    
                    
                    
                    
                    
                    
                    
                    
                    
                    
                    
                    
                  </description>
                  <LookAt>
                    <longitude>21.09</longitude>
                    <latitude>44.88</latitude>
                    <altitude>0</altitude>
                    <heading></heading>
                    <tilt>0</tilt>
                    <range></range>
                    <altitudeMode>relativeToGround</altitudeMode>
                    <gx:altitudeMode>relativeToSeaFloor</gx:altitudeMode>
                  </LookAt>
                  <styleUrl>#msn__marker</styleUrl>
                  <Point>
                    <coordinates>21.09,44.88,0</coordinates>
                  </Point>
                </Placemark>
                <Placemark>
                  <name></name>
                  <description>
                    
                    catalogNumber: user_130
                    
                    
                    
                    
                    
                    
                    
                    
                    
                    
                    
                    
                    
                  </description>
                  <LookAt>
                    <longitude>22.37</longitude>
                    <latitude>51.977</latitude>
                    <altitude>0</altitude>
                    <heading></heading>
                    <tilt>0</tilt>
                    <range></range>
                    <altitudeMode>relativeToGround</altitudeMode>
                    <gx:altitudeMode>relativeToSeaFloor</gx:altitudeMode>
                  </LookAt>
                  <styleUrl>#msn__marker</styleUrl>
                  <Point>
                    <coordinates>22.37,51.977,0</coordinates>
                  </Point>
                </Placemark>
                <Placemark>
                  <name></name>
                  <description>
                    
                    catalogNumber: user_131
                    
                    
                    
                    
                    
                    
                    
                    
                    
                    
                    
                    
                    
                  </description>
                  <LookAt>
                    <longitude>18.423</longitude>
                    <latitude>50.923</latitude>
                    <altitude>0</altitude>
                    <heading></heading>
                    <tilt>0</tilt>
                    <range></range>
                    <altitudeMode>relativeToGround</altitudeMode>
                    <gx:altitudeMode>relativeToSeaFloor</gx:altitudeMode>
                  </LookAt>
                  <styleUrl>#msn__marker</styleUrl>
                  <Point>
                    <coordinates>18.423,50.923,0</coordinates>
                  </Point>
                </Placemark>
                <Placemark>
                  <name></name>
                  <description>
                    
                    catalogNumber: user_132
                    
                    
                    
                    
                    
                    
                    
                    
                    
                    
                    
                    
                    
                  </description>
                  <LookAt>
                    <longitude>17.7615</longitude>
                    <latitude>50.9067</latitude>
                    <altitude>0</altitude>
                    <heading></heading>
                    <tilt>0</tilt>
                    <range></range>
                    <altitudeMode>relativeToGround</altitudeMode>
                    <gx:altitudeMode>relativeToSeaFloor</gx:altitudeMode>
                  </LookAt>
                  <styleUrl>#msn__marker</styleUrl>
                  <Point>
                    <coordinates>17.7615,50.9067,0</coordinates>
                  </Point>
                </Placemark>
                <Placemark>
                  <name></name>
                  <description>
                    
                    catalogNumber: user_133
                    
                    
                    
                    
                    
                    
                    
                    
                    
                    
                    
                    
                    
                  </description>
                  <LookAt>
                    <longitude>17.5848</longitude>
                    <latitude>50.9009</latitude>
                    <altitude>0</altitude>
                    <heading></heading>
                    <tilt>0</tilt>
                    <range></range>
                    <altitudeMode>relativeToGround</altitudeMode>
                    <gx:altitudeMode>relativeToSeaFloor</gx:altitudeMode>
                  </LookAt>
                  <styleUrl>#msn__marker</styleUrl>
                  <Point>
                    <coordinates>17.5848,50.9009,0</coordinates>
                  </Point>
                </Placemark>
                <Placemark>
                  <name></name>
                  <description>
                    
                    catalogNumber: user_134
                    
                    
                    
                    
                    
                    
                    
                    
                    
                    
                    
                    
                    
                  </description>
                  <LookAt>
                    <longitude>18.1742</longitude>
                    <latitude>50.8012</latitude>
                    <altitude>0</altitude>
                    <heading></heading>
                    <tilt>0</tilt>
                    <range></range>
                    <altitudeMode>relativeToGround</altitudeMode>
                    <gx:altitudeMode>relativeToSeaFloor</gx:altitudeMode>
                  </LookAt>
                  <styleUrl>#msn__marker</styleUrl>
                  <Point>
                    <coordinates>18.1742,50.8012,0</coordinates>
                  </Point>
                </Placemark>
                <Placemark>
                  <name></name>
                  <description>
                    
                    catalogNumber: user_135
                    
                    
                    
                    
                    
                    
                    
                    
                    
                    
                    
                    
                    
                  </description>
                  <LookAt>
                    <longitude>22.833</longitude>
                    <latitude>49.747</latitude>
                    <altitude>0</altitude>
                    <heading></heading>
                    <tilt>0</tilt>
                    <range></range>
                    <altitudeMode>relativeToGround</altitudeMode>
                    <gx:altitudeMode>relativeToSeaFloor</gx:altitudeMode>
                  </LookAt>
                  <styleUrl>#msn__marker</styleUrl>
                  <Point>
                    <coordinates>22.833,49.747,0</coordinates>
                  </Point>
                </Placemark>
                <Placemark>
                  <name></name>
                  <description>
                    
                    catalogNumber: user_136
                    
                    
                    
                    
                    
                    
                    
                    
                    
                    
                    
                    
                    
                  </description>
                  <LookAt>
                    <longitude>19.524</longitude>
                    <latitude>50.548</latitude>
                    <altitude>0</altitude>
                    <heading></heading>
                    <tilt>0</tilt>
                    <range></range>
                    <altitudeMode>relativeToGround</altitudeMode>
                    <gx:altitudeMode>relativeToSeaFloor</gx:altitudeMode>
                  </LookAt>
                  <styleUrl>#msn__marker</styleUrl>
                  <Point>
                    <coordinates>19.524,50.548,0</coordinates>
                  </Point>
                </Placemark>
                <Placemark>
                  <name></name>
                  <description>
                    
                    catalogNumber: user_137
                    
                    
                    
                    
                    
                    
                    
                    
                    
                    
                    
                    
                    
                  </description>
                  <LookAt>
                    <longitude>22.612</longitude>
                    <latitude>51.888</latitude>
                    <altitude>0</altitude>
                    <heading></heading>
                    <tilt>0</tilt>
                    <range></range>
                    <altitudeMode>relativeToGround</altitudeMode>
                    <gx:altitudeMode>relativeToSeaFloor</gx:altitudeMode>
                  </LookAt>
                  <styleUrl>#msn__marker</styleUrl>
                  <Point>
                    <coordinates>22.612,51.888,0</coordinates>
                  </Point>
                </Placemark>
                <Placemark>
                  <name></name>
                  <description>
                    
                    catalogNumber: user_138
                    
                    
                    
                    
                    
                    
                    
                    
                    
                    
                    
                    
                    
                  </description>
                  <LookAt>
                    <longitude>16.3346</longitude>
                    <latitude>48.2349</latitude>
                    <altitude>0</altitude>
                    <heading></heading>
                    <tilt>0</tilt>
                    <range></range>
                    <altitudeMode>relativeToGround</altitudeMode>
                    <gx:altitudeMode>relativeToSeaFloor</gx:altitudeMode>
                  </LookAt>
                  <styleUrl>#msn__marker</styleUrl>
                  <Point>
                    <coordinates>16.3346,48.2349,0</coordinates>
                  </Point>
                </Placemark>
                <Placemark>
                  <name></name>
                  <description>
                    
                    catalogNumber: user_139
                    
                    
                    
                    
                    
                    
                    
                    
                    
                    
                    
                    
                    
                  </description>
                  <LookAt>
                    <longitude>16.8972</longitude>
                    <latitude>51.1643</latitude>
                    <altitude>0</altitude>
                    <heading></heading>
                    <tilt>0</tilt>
                    <range></range>
                    <altitudeMode>relativeToGround</altitudeMode>
                    <gx:altitudeMode>relativeToSeaFloor</gx:altitudeMode>
                  </LookAt>
                  <styleUrl>#msn__marker</styleUrl>
                  <Point>
                    <coordinates>16.8972,51.1643,0</coordinates>
                  </Point>
                </Placemark>
                <Placemark>
                  <name></name>
                  <description>
                    
                    catalogNumber: user_140
                    
                    
                    
                    
                    
                    
                    
                    
                    
                    
                    
                    
                    
                  </description>
                  <LookAt>
                    <longitude>27.5913</longitude>
                    <latitude>45.5797</latitude>
                    <altitude>0</altitude>
                    <heading></heading>
                    <tilt>0</tilt>
                    <range></range>
                    <altitudeMode>relativeToGround</altitudeMode>
                    <gx:altitudeMode>relativeToSeaFloor</gx:altitudeMode>
                  </LookAt>
                  <styleUrl>#msn__marker</styleUrl>
                  <Point>
                    <coordinates>27.5913,45.5797,0</coordinates>
                  </Point>
                </Placemark>
                <Placemark>
                  <name></name>
                  <description>
                    
                    catalogNumber: user_141
                    
                    
                    
                    
                    
                    
                    
                    
                    
                    
                    
                    
                    
                  </description>
                  <LookAt>
                    <longitude>21.3261</longitude>
                    <latitude>45.1182</latitude>
                    <altitude>0</altitude>
                    <heading></heading>
                    <tilt>0</tilt>
                    <range></range>
                    <altitudeMode>relativeToGround</altitudeMode>
                    <gx:altitudeMode>relativeToSeaFloor</gx:altitudeMode>
                  </LookAt>
                  <styleUrl>#msn__marker</styleUrl>
                  <Point>
                    <coordinates>21.3261,45.1182,0</coordinates>
                  </Point>
                </Placemark>
                <Placemark>
                  <name></name>
                  <description>
                    
                    catalogNumber: user_142
                    
                    
                    
                    
                    
                    
                    
                    
                    
                    
                    
                    
                    
                  </description>
                  <LookAt>
                    <longitude>21.1969</longitude>
                    <latitude>44.9071</latitude>
                    <altitude>0</altitude>
                    <heading></heading>
                    <tilt>0</tilt>
                    <range></range>
                    <altitudeMode>relativeToGround</altitudeMode>
                    <gx:altitudeMode>relativeToSeaFloor</gx:altitudeMode>
                  </LookAt>
                  <styleUrl>#msn__marker</styleUrl>
                  <Point>
                    <coordinates>21.1969,44.9071,0</coordinates>
                  </Point>
                </Placemark>
                <Placemark>
                  <name></name>
                  <description>
                    
                    catalogNumber: user_143
                    
                    
                    
                    
                    
                    
                    
                    
                    
                    
                    
                    
                    
                  </description>
                  <LookAt>
                    <longitude>15.28407</longitude>
                    <latitude>48.24341</latitude>
                    <altitude>0</altitude>
                    <heading></heading>
                    <tilt>0</tilt>
                    <range></range>
                    <altitudeMode>relativeToGround</altitudeMode>
                    <gx:altitudeMode>relativeToSeaFloor</gx:altitudeMode>
                  </LookAt>
                  <styleUrl>#msn__marker</styleUrl>
                  <Point>
                    <coordinates>15.28407,48.24341,0</coordinates>
                  </Point>
                </Placemark>
                <Placemark>
                  <name></name>
                  <description>
                    
                    catalogNumber: user_144
                    
                    
                    
                    
                    
                    
                    
                    
                    
                    
                    
                    
                    
                  </description>
                  <LookAt>
                    <longitude>22.3866</longitude>
                    <latitude>47.2608</latitude>
                    <altitude>0</altitude>
                    <heading></heading>
                    <tilt>0</tilt>
                    <range></range>
                    <altitudeMode>relativeToGround</altitudeMode>
                    <gx:altitudeMode>relativeToSeaFloor</gx:altitudeMode>
                  </LookAt>
                  <styleUrl>#msn__marker</styleUrl>
                  <Point>
                    <coordinates>22.3866,47.2608,0</coordinates>
                  </Point>
                </Placemark>
                <Placemark>
                  <name></name>
                  <description>
                    
                    catalogNumber: user_145
                    
                    
                    
                    
                    
                    
                    
                    
                    
                    
                    
                    
                    
                  </description>
                  <LookAt>
                    <longitude>21.6384</longitude>
                    <latitude>47.5694</latitude>
                    <altitude>0</altitude>
                    <heading></heading>
                    <tilt>0</tilt>
                    <range></range>
                    <altitudeMode>relativeToGround</altitudeMode>
                    <gx:altitudeMode>relativeToSeaFloor</gx:altitudeMode>
                  </LookAt>
                  <styleUrl>#msn__marker</styleUrl>
                  <Point>
                    <coordinates>21.6384,47.5694,0</coordinates>
                  </Point>
                </Placemark>
                <Placemark>
                  <name></name>
                  <description>
                    
                    catalogNumber: user_146
                    
                    
                    
                    
                    
                    
                    
                    
                    
                    
                    
                    
                    
                  </description>
                  <LookAt>
                    <longitude>16.3166</longitude>
                    <latitude>46.8125</latitude>
                    <altitude>0</altitude>
                    <heading></heading>
                    <tilt>0</tilt>
                    <range></range>
                    <altitudeMode>relativeToGround</altitudeMode>
                    <gx:altitudeMode>relativeToSeaFloor</gx:altitudeMode>
                  </LookAt>
                  <styleUrl>#msn__marker</styleUrl>
                  <Point>
                    <coordinates>16.3166,46.8125,0</coordinates>
                  </Point>
                </Placemark>
                <Placemark>
                  <name></name>
                  <description>
                    
                    catalogNumber: user_147
                    
                    
                    
                    
                    
                    
                    
                    
                    
                    
                    
                    
                    
                  </description>
                  <LookAt>
                    <longitude>21.8953</longitude>
                    <latitude>43.3053</latitude>
                    <altitude>0</altitude>
                    <heading></heading>
                    <tilt>0</tilt>
                    <range></range>
                    <altitudeMode>relativeToGround</altitudeMode>
                    <gx:altitudeMode>relativeToSeaFloor</gx:altitudeMode>
                  </LookAt>
                  <styleUrl>#msn__marker</styleUrl>
                  <Point>
                    <coordinates>21.8953,43.3053,0</coordinates>
                  </Point>
                </Placemark>
                <Placemark>
                  <name></name>
                  <description>
                    
                    catalogNumber: user_148
                    
                    
                    
                    
                    
                    
                    
                    
                    
                    
                    
                    
                    
                  </description>
                  <LookAt>
                    <longitude>21.1865</longitude>
                    <latitude>44.9381</latitude>
                    <altitude>0</altitude>
                    <heading></heading>
                    <tilt>0</tilt>
                    <range></range>
                    <altitudeMode>relativeToGround</altitudeMode>
                    <gx:altitudeMode>relativeToSeaFloor</gx:altitudeMode>
                  </LookAt>
                  <styleUrl>#msn__marker</styleUrl>
                  <Point>
                    <coordinates>21.1865,44.9381,0</coordinates>
                  </Point>
                </Placemark>
                <Placemark>
                  <name></name>
                  <description>
                    
                    catalogNumber: user_149
                    
                    
                    
                    
                    
                    
                    
                    
                    
                    
                    
                    
                    
                  </description>
                  <LookAt>
                    <longitude>19.4316</longitude>
                    <latitude>47.3422</latitude>
                    <altitude>0</altitude>
                    <heading></heading>
                    <tilt>0</tilt>
                    <range></range>
                    <altitudeMode>relativeToGround</altitudeMode>
                    <gx:altitudeMode>relativeToSeaFloor</gx:altitudeMode>
                  </LookAt>
                  <styleUrl>#msn__marker</styleUrl>
                  <Point>
                    <coordinates>19.4316,47.3422,0</coordinates>
                  </Point>
                </Placemark>
                <Placemark>
                  <name></name>
                  <description>
                    
                    catalogNumber: user_150
                    
                    
                    
                    
                    
                    
                    
                    
                    
                    
                    
                    
                    
                  </description>
                  <LookAt>
                    <longitude>25.8765</longitude>
                    <latitude>49.5853</latitude>
                    <altitude>0</altitude>
                    <heading></heading>
                    <tilt>0</tilt>
                    <range></range>
                    <altitudeMode>relativeToGround</altitudeMode>
                    <gx:altitudeMode>relativeToSeaFloor</gx:altitudeMode>
                  </LookAt>
                  <styleUrl>#msn__marker</styleUrl>
                  <Point>
                    <coordinates>25.8765,49.5853,0</coordinates>
                  </Point>
                </Placemark>
                <Placemark>
                  <name></name>
                  <description>
                    
                    catalogNumber: user_151
                    
                    
                    
                    
                    
                    
                    
                    
                    
                    
                    
                    
                    
                  </description>
                  <LookAt>
                    <longitude>21.577287</longitude>
                    <latitude>44.342347</latitude>
                    <altitude>0</altitude>
                    <heading></heading>
                    <tilt>0</tilt>
                    <range></range>
                    <altitudeMode>relativeToGround</altitudeMode>
                    <gx:altitudeMode>relativeToSeaFloor</gx:altitudeMode>
                  </LookAt>
                  <styleUrl>#msn__marker</styleUrl>
                  <Point>
                    <coordinates>21.577287,44.342347,0</coordinates>
                  </Point>
                </Placemark>
                <Placemark>
                  <name></name>
                  <description>
                    
                    catalogNumber: user_152
                    
                    
                    
                    
                    
                    
                    
                    
                    
                    
                    
                    
                    
                  </description>
                  <LookAt>
                    <longitude>25.595955</longitude>
                    <latitude>45.636863</latitude>
                    <altitude>0</altitude>
                    <heading></heading>
                    <tilt>0</tilt>
                    <range></range>
                    <altitudeMode>relativeToGround</altitudeMode>
                    <gx:altitudeMode>relativeToSeaFloor</gx:altitudeMode>
                  </LookAt>
                  <styleUrl>#msn__marker</styleUrl>
                  <Point>
                    <coordinates>25.595955,45.636863,0</coordinates>
                  </Point>
                </Placemark>
                <Placemark>
                  <name></name>
                  <description>
                    
                    catalogNumber: user_153
                    
                    
                    
                    
                    
                    
                    
                    
                    
                    
                    
                    
                    
                  </description>
                  <LookAt>
                    <longitude>20.409317</longitude>
                    <latitude>48.956822</latitude>
                    <altitude>0</altitude>
                    <heading></heading>
                    <tilt>0</tilt>
                    <range></range>
                    <altitudeMode>relativeToGround</altitudeMode>
                    <gx:altitudeMode>relativeToSeaFloor</gx:altitudeMode>
                  </LookAt>
                  <styleUrl>#msn__marker</styleUrl>
                  <Point>
                    <coordinates>20.409317,48.956822,0</coordinates>
                  </Point>
                </Placemark>
                <Placemark>
                  <name></name>
                  <description>
                    
                    catalogNumber: user_154
                    
                    
                    
                    
                    
                    
                    
                    
                    
                    
                    
                    
                    
                  </description>
                  <LookAt>
                    <longitude>24.150673</longitude>
                    <latitude>44.828425</latitude>
                    <altitude>0</altitude>
                    <heading></heading>
                    <tilt>0</tilt>
                    <range></range>
                    <altitudeMode>relativeToGround</altitudeMode>
                    <gx:altitudeMode>relativeToSeaFloor</gx:altitudeMode>
                  </LookAt>
                  <styleUrl>#msn__marker</styleUrl>
                  <Point>
                    <coordinates>24.150673,44.828425,0</coordinates>
                  </Point>
                </Placemark>
                <Placemark>
                  <name></name>
                  <description>
                    
                    catalogNumber: user_155
                    
                    
                    
                    
                    
                    
                    
                    
                    
                    
                    
                    
                    
                  </description>
                  <LookAt>
                    <longitude>25.7411</longitude>
                    <latitude>46.448123</latitude>
                    <altitude>0</altitude>
                    <heading></heading>
                    <tilt>0</tilt>
                    <range></range>
                    <altitudeMode>relativeToGround</altitudeMode>
                    <gx:altitudeMode>relativeToSeaFloor</gx:altitudeMode>
                  </LookAt>
                  <styleUrl>#msn__marker</styleUrl>
                  <Point>
                    <coordinates>25.7411,46.448123,0</coordinates>
                  </Point>
                </Placemark>
                <Placemark>
                  <name></name>
                  <description>
                    
                    catalogNumber: user_156
                    
                    
                    
                    
                    
                    
                    
                    
                    
                    
                    
                    
                    
                  </description>
                  <LookAt>
                    <longitude>25.743263</longitude>
                    <latitude>46.578905</latitude>
                    <altitude>0</altitude>
                    <heading></heading>
                    <tilt>0</tilt>
                    <range></range>
                    <altitudeMode>relativeToGround</altitudeMode>
                    <gx:altitudeMode>relativeToSeaFloor</gx:altitudeMode>
                  </LookAt>
                  <styleUrl>#msn__marker</styleUrl>
                  <Point>
                    <coordinates>25.743263,46.578905,0</coordinates>
                  </Point>
                </Placemark>
                <Placemark>
                  <name></name>
                  <description>
                    
                    catalogNumber: user_157
                    
                    
                    
                    
                    
                    
                    
                    
                    
                    
                    
                    
                    
                  </description>
                  <LookAt>
                    <longitude>25.44292</longitude>
                    <latitude>45.760084</latitude>
                    <altitude>0</altitude>
                    <heading></heading>
                    <tilt>0</tilt>
                    <range></range>
                    <altitudeMode>relativeToGround</altitudeMode>
                    <gx:altitudeMode>relativeToSeaFloor</gx:altitudeMode>
                  </LookAt>
                  <styleUrl>#msn__marker</styleUrl>
                  <Point>
                    <coordinates>25.44292,45.760084,0</coordinates>
                  </Point>
                </Placemark>
                <Placemark>
                  <name></name>
                  <description>
                    
                    catalogNumber: user_158
                    
                    
                    
                    
                    
                    
                    
                    
                    
                    
                    
                    
                    
                  </description>
                  <LookAt>
                    <longitude>21.66924</longitude>
                    <latitude>44.65931</latitude>
                    <altitude>0</altitude>
                    <heading></heading>
                    <tilt>0</tilt>
                    <range></range>
                    <altitudeMode>relativeToGround</altitudeMode>
                    <gx:altitudeMode>relativeToSeaFloor</gx:altitudeMode>
                  </LookAt>
                  <styleUrl>#msn__marker</styleUrl>
                  <Point>
                    <coordinates>21.66924,44.65931,0</coordinates>
                  </Point>
                </Placemark>
                <Placemark>
                  <name></name>
                  <description>
                    
                    catalogNumber: user_159
                    
                    
                    
                    
                    
                    
                    
                    
                    
                    
                    
                    
                    
                  </description>
                  <LookAt>
                    <longitude>25.411813</longitude>
                    <latitude>45.624008</latitude>
                    <altitude>0</altitude>
                    <heading></heading>
                    <tilt>0</tilt>
                    <range></range>
                    <altitudeMode>relativeToGround</altitudeMode>
                    <gx:altitudeMode>relativeToSeaFloor</gx:altitudeMode>
                  </LookAt>
                  <styleUrl>#msn__marker</styleUrl>
                  <Point>
                    <coordinates>25.411813,45.624008,0</coordinates>
                  </Point>
                </Placemark>
                <Placemark>
                  <name></name>
                  <description>
                    
                    catalogNumber: user_160
                    
                    
                    
                    
                    
                    
                    
                    
                    
                    
                    
                    
                    
                  </description>
                  <LookAt>
                    <longitude>25.646134</longitude>
                    <latitude>45.71001</latitude>
                    <altitude>0</altitude>
                    <heading></heading>
                    <tilt>0</tilt>
                    <range></range>
                    <altitudeMode>relativeToGround</altitudeMode>
                    <gx:altitudeMode>relativeToSeaFloor</gx:altitudeMode>
                  </LookAt>
                  <styleUrl>#msn__marker</styleUrl>
                  <Point>
                    <coordinates>25.646134,45.71001,0</coordinates>
                  </Point>
                </Placemark>
                <Placemark>
                  <name></name>
                  <description>
                    
                    catalogNumber: user_161
                    
                    
                    
                    
                    
                    
                    
                    
                    
                    
                    
                    
                    
                  </description>
                  <LookAt>
                    <longitude>17.897542</longitude>
                    <latitude>48.663675</latitude>
                    <altitude>0</altitude>
                    <heading></heading>
                    <tilt>0</tilt>
                    <range></range>
                    <altitudeMode>relativeToGround</altitudeMode>
                    <gx:altitudeMode>relativeToSeaFloor</gx:altitudeMode>
                  </LookAt>
                  <styleUrl>#msn__marker</styleUrl>
                  <Point>
                    <coordinates>17.897542,48.663675,0</coordinates>
                  </Point>
                </Placemark>
                <Placemark>
                  <name></name>
                  <description>
                    
                    catalogNumber: user_162
                    
                    
                    
                    
                    
                    
                    
                    
                    
                    
                    
                    
                    
                  </description>
                  <LookAt>
                    <longitude>20.575957</longitude>
                    <latitude>43.582522</latitude>
                    <altitude>0</altitude>
                    <heading></heading>
                    <tilt>0</tilt>
                    <range></range>
                    <altitudeMode>relativeToGround</altitudeMode>
                    <gx:altitudeMode>relativeToSeaFloor</gx:altitudeMode>
                  </LookAt>
                  <styleUrl>#msn__marker</styleUrl>
                  <Point>
                    <coordinates>20.575957,43.582522,0</coordinates>
                  </Point>
                </Placemark>
                <Placemark>
                  <name></name>
                  <description>
                    
                    catalogNumber: user_163
                    
                    
                    
                    
                    
                    
                    
                    
                    
                    
                    
                    
                    
                  </description>
                  <LookAt>
                    <longitude>20.472385</longitude>
                    <latitude>48.939877</latitude>
                    <altitude>0</altitude>
                    <heading></heading>
                    <tilt>0</tilt>
                    <range></range>
                    <altitudeMode>relativeToGround</altitudeMode>
                    <gx:altitudeMode>relativeToSeaFloor</gx:altitudeMode>
                  </LookAt>
                  <styleUrl>#msn__marker</styleUrl>
                  <Point>
                    <coordinates>20.472385,48.939877,0</coordinates>
                  </Point>
                </Placemark>
                <Placemark>
                  <name></name>
                  <description>
                    
                    catalogNumber: user_164
                    
                    
                    
                    
                    
                    
                    
                    
                    
                    
                    
                    
                    
                  </description>
                  <LookAt>
                    <longitude>21.88932</longitude>
                    <latitude>43.77222</latitude>
                    <altitude>0</altitude>
                    <heading></heading>
                    <tilt>0</tilt>
                    <range></range>
                    <altitudeMode>relativeToGround</altitudeMode>
                    <gx:altitudeMode>relativeToSeaFloor</gx:altitudeMode>
                  </LookAt>
                  <styleUrl>#msn__marker</styleUrl>
                  <Point>
                    <coordinates>21.88932,43.77222,0</coordinates>
                  </Point>
                </Placemark>
                <Placemark>
                  <name></name>
                  <description>
                    
                    catalogNumber: user_165
                    
                    
                    
                    
                    
                    
                    
                    
                    
                    
                    
                    
                    
                  </description>
                  <LookAt>
                    <longitude>23.639837</longitude>
                    <latitude>46.508572</latitude>
                    <altitude>0</altitude>
                    <heading></heading>
                    <tilt>0</tilt>
                    <range></range>
                    <altitudeMode>relativeToGround</altitudeMode>
                    <gx:altitudeMode>relativeToSeaFloor</gx:altitudeMode>
                  </LookAt>
                  <styleUrl>#msn__marker</styleUrl>
                  <Point>
                    <coordinates>23.639837,46.508572,0</coordinates>
                  </Point>
                </Placemark>
      </Folder>
        <Folder>
          <name>AOO - enKm2</name>
              <Placemark>
                <name>AOO - enKm2</name>
                <styleUrl>#msn_ylw-pushpin6</styleUrl>
                    <Polygon>
                      <tessellate>1</tessellate>
                      <outerBoundaryIs>
                        <LinearRing>
                          <coordinates>
                              19.978529444265124,50.421995219922195,0 
                              19.996495747722197,50.421995219922195,0 
                              19.996495747722197,50.450202505695735,0 
                              19.978529444265124,50.450202505695735,0 
                              19.978529444265124,50.421995219922195,0 
                          </coordinates>
                        </LinearRing>
                      </outerBoundaryIs>
                    </Polygon>
              </Placemark>
              <Placemark>
                <name>AOO - enKm2</name>
                <styleUrl>#msn_ylw-pushpin6</styleUrl>
                    <Polygon>
                      <tessellate>1</tessellate>
                      <outerBoundaryIs>
                        <LinearRing>
                          <coordinates>
                              24.739599860389458,49.77778840676788,0 
                              24.75756616384653,49.77778840676788,0 
                              24.75756616384653,49.80561862118122,0 
                              24.739599860389458,49.80561862118122,0 
                              24.739599860389458,49.77778840676788,0 
                          </coordinates>
                        </LinearRing>
                      </outerBoundaryIs>
                    </Polygon>
              </Placemark>
              <Placemark>
                <name>AOO - enKm2</name>
                <styleUrl>#msn_ylw-pushpin6</styleUrl>
                    <Polygon>
                      <tessellate>1</tessellate>
                      <outerBoundaryIs>
                        <LinearRing>
                          <coordinates>
                              24.865363984588967,49.88920545378176,0 
                              24.88333028804604,49.88920545378176,0 
                              24.88333028804604,49.91709990897102,0 
                              24.865363984588967,49.91709990897102,0 
                              24.865363984588967,49.88920545378176,0 
                          </coordinates>
                        </LinearRing>
                      </outerBoundaryIs>
                    </Polygon>
              </Placemark>
              <Placemark>
                <name>AOO - enKm2</name>
                <styleUrl>#msn_ylw-pushpin6</styleUrl>
                    <Polygon>
                      <tessellate>1</tessellate>
                      <outerBoundaryIs>
                        <LinearRing>
                          <coordinates>
                              22.655508659368994,52.350962710799045,0 
                              22.673474962826067,52.350962710799045,0 
                              22.673474962826067,52.38038577603768,0 
                              22.655508659368994,52.38038577603768,0 
                              22.655508659368994,52.350962710799045,0 
                          </coordinates>
                        </LinearRing>
                      </outerBoundaryIs>
                    </Polygon>
              </Placemark>
              <Placemark>
                <name>AOO - enKm2</name>
                <styleUrl>#msn_ylw-pushpin6</styleUrl>
                    <Polygon>
                      <tessellate>1</tessellate>
                      <outerBoundaryIs>
                        <LinearRing>
                          <coordinates>
                              21.59549675540169,50.98938072587186,0 
                              21.613463058858763,50.98938072587186,0 
                              21.613463058858763,51.01793171490387,0 
                              21.59549675540169,51.01793171490387,0 
                              21.59549675540169,50.98938072587186,0 
                          </coordinates>
                        </LinearRing>
                      </outerBoundaryIs>
                    </Polygon>
              </Placemark>
              <Placemark>
                <name>AOO - enKm2</name>
                <styleUrl>#msn_ylw-pushpin6</styleUrl>
                    <Polygon>
                      <tessellate>1</tessellate>
                      <outerBoundaryIs>
                        <LinearRing>
                          <coordinates>
                              21.775159789972417,50.67646965938727,0 
                              21.793126093429493,50.67646965938727,0 
                              21.793126093429493,50.70482972389495,0 
                              21.775159789972417,50.70482972389495,0 
                              21.775159789972417,50.67646965938727,0 
                          </coordinates>
                        </LinearRing>
                      </outerBoundaryIs>
                    </Polygon>
              </Placemark>
              <Placemark>
                <name>AOO - enKm2</name>
                <styleUrl>#msn_ylw-pushpin6</styleUrl>
                    <Polygon>
                      <tessellate>1</tessellate>
                      <outerBoundaryIs>
                        <LinearRing>
                          <coordinates>
                              19.7270011958661,50.16888078206145,0 
                              19.744967499323177,50.16888078206145,0 
                              19.744967499323177,50.196938276872025,0 
                              19.7270011958661,50.196938276872025,0 
                              19.7270011958661,50.16888078206145,0 
                          </coordinates>
                        </LinearRing>
                      </outerBoundaryIs>
                    </Polygon>
              </Placemark>
              <Placemark>
                <name>AOO - enKm2</name>
                <styleUrl>#msn_ylw-pushpin6</styleUrl>
                    <Polygon>
                      <tessellate>1</tessellate>
                      <outerBoundaryIs>
                        <LinearRing>
                          <coordinates>
                              20.140226175378782,50.36563097953104,0 
                              20.158192478835854,50.36563097953104,0 
                              20.158192478835854,50.393804723452675,0 
                              20.140226175378782,50.393804723452675,0 
                              20.140226175378782,50.36563097953104,0 
                          </coordinates>
                        </LinearRing>
                      </outerBoundaryIs>
                    </Polygon>
              </Placemark>
              <Placemark>
                <name>AOO - enKm2</name>
                <styleUrl>#msn_ylw-pushpin6</styleUrl>
                    <Polygon>
                      <tessellate>1</tessellate>
                      <outerBoundaryIs>
                        <LinearRing>
                          <coordinates>
                              19.906664230436835,49.86132711038463,0 
                              19.924630533893904,49.86132711038463,0 
                              19.924630533893904,49.88920545378176,0 
                              19.906664230436835,49.88920545378176,0 
                              19.906664230436835,49.86132711038463,0 
                          </coordinates>
                        </LinearRing>
                      </outerBoundaryIs>
                    </Polygon>
              </Placemark>
              <Placemark>
                <name>AOO - enKm2</name>
                <styleUrl>#msn_ylw-pushpin6</styleUrl>
                    <Polygon>
                      <tessellate>1</tessellate>
                      <outerBoundaryIs>
                        <LinearRing>
                          <coordinates>
                              23.985015115192393,49.86132711038463,0 
                              24.002981418649465,49.86132711038463,0 
                              24.002981418649465,49.88920545378176,0 
                              23.985015115192393,49.88920545378176,0 
                              23.985015115192393,49.86132711038463,0 
                          </coordinates>
                        </LinearRing>
                      </outerBoundaryIs>
                    </Polygon>
              </Placemark>
              <Placemark>
                <name>AOO - enKm2</name>
                <styleUrl>#msn_ylw-pushpin6</styleUrl>
                    <Polygon>
                      <tessellate>1</tessellate>
                      <outerBoundaryIs>
                        <LinearRing>
                          <coordinates>
                              19.798866409694394,50.02883954118621,0 
                              19.816832713151467,50.02883954118621,0 
                              19.816832713151467,50.056815076505764,0 
                              19.798866409694394,50.056815076505764,0 
                              19.798866409694394,50.02883954118621,0 
                          </coordinates>
                        </LinearRing>
                      </outerBoundaryIs>
                    </Polygon>
              </Placemark>
              <Placemark>
                <name>AOO - enKm2</name>
                <styleUrl>#msn_ylw-pushpin6</styleUrl>
                    <Polygon>
                      <tessellate>1</tessellate>
                      <outerBoundaryIs>
                        <LinearRing>
                          <coordinates>
                              20.337855513406584,50.02883954118621,0 
                              20.355821816863653,50.02883954118621,0 
                              20.355821816863653,50.056815076505764,0 
                              20.337855513406584,50.056815076505764,0 
                              20.337855513406584,50.02883954118621,0 
                          </coordinates>
                        </LinearRing>
                      </outerBoundaryIs>
                    </Polygon>
              </Placemark>
              <Placemark>
                <name>AOO - enKm2</name>
                <styleUrl>#msn_ylw-pushpin6</styleUrl>
                    <Polygon>
                      <tessellate>1</tessellate>
                      <outerBoundaryIs>
                        <LinearRing>
                          <coordinates>
                              22.044654341828515,50.56320028137148,0 
                              22.062620645285584,50.56320028137148,0 
                              22.062620645285584,50.59149206943426,0 
                              22.044654341828515,50.59149206943426,0 
                              22.044654341828515,50.56320028137148,0 
                          </coordinates>
                        </LinearRing>
                      </outerBoundaryIs>
                    </Polygon>
              </Placemark>
              <Placemark>
                <name>AOO - enKm2</name>
                <styleUrl>#msn_ylw-pushpin6</styleUrl>
                    <Polygon>
                      <tessellate>1</tessellate>
                      <outerBoundaryIs>
                        <LinearRing>
                          <coordinates>
                              20.51751854797731,50.393804723452675,0 
                              20.535484851434386,50.393804723452675,0 
                              20.535484851434386,50.421995219922195,0 
                              20.51751854797731,50.421995219922195,0 
                              20.51751854797731,50.393804723452675,0 
                          </coordinates>
                        </LinearRing>
                      </outerBoundaryIs>
                    </Polygon>
              </Placemark>
              <Placemark>
                <name>AOO - enKm2</name>
                <styleUrl>#msn_ylw-pushpin6</styleUrl>
                    <Polygon>
                      <tessellate>1</tessellate>
                      <outerBoundaryIs>
                        <LinearRing>
                          <coordinates>
                              24.27247597050556,50.421995219922195,0 
                              24.290442273962633,50.421995219922195,0 
                              24.290442273962633,50.450202505695735,0 
                              24.27247597050556,50.450202505695735,0 
                              24.27247597050556,50.421995219922195,0 
                          </coordinates>
                        </LinearRing>
                      </outerBoundaryIs>
                    </Polygon>
              </Placemark>
              <Placemark>
                <name>AOO - enKm2</name>
                <styleUrl>#msn_ylw-pushpin6</styleUrl>
                    <Polygon>
                      <tessellate>1</tessellate>
                      <outerBoundaryIs>
                        <LinearRing>
                          <coordinates>
                              24.074846632477755,49.88920545378176,0 
                              24.09281293593483,49.88920545378176,0 
                              24.09281293593483,49.91709990897102,0 
                              24.074846632477755,49.91709990897102,0 
                              24.074846632477755,49.88920545378176,0 
                          </coordinates>
                        </LinearRing>
                      </outerBoundaryIs>
                    </Polygon>
              </Placemark>
              <Placemark>
                <name>AOO - enKm2</name>
                <styleUrl>#msn_ylw-pushpin6</styleUrl>
                    <Polygon>
                      <tessellate>1</tessellate>
                      <outerBoundaryIs>
                        <LinearRing>
                          <coordinates>
                              19.978529444265124,50.30933360293263,0 
                              19.996495747722197,50.30933360293263,0 
                              19.996495747722197,50.337473951526434,0 
                              19.978529444265124,50.337473951526434,0 
                              19.978529444265124,50.30933360293263,0 
                          </coordinates>
                        </LinearRing>
                      </outerBoundaryIs>
                    </Polygon>
              </Placemark>
              <Placemark>
                <name>AOO - enKm2</name>
                <styleUrl>#msn_ylw-pushpin6</styleUrl>
                    <Polygon>
                      <tessellate>1</tessellate>
                      <outerBoundaryIs>
                        <LinearRing>
                          <coordinates>
                              24.75756616384653,49.77778840676788,0 
                              24.775532467303602,49.77778840676788,0 
                              24.775532467303602,49.80561862118122,0 
                              24.75756616384653,49.80561862118122,0 
                              24.75756616384653,49.77778840676788,0 
                          </coordinates>
                        </LinearRing>
                      </outerBoundaryIs>
                    </Polygon>
              </Placemark>
              <Placemark>
                <name>AOO - enKm2</name>
                <styleUrl>#msn_ylw-pushpin6</styleUrl>
                    <Polygon>
                      <tessellate>1</tessellate>
                      <outerBoundaryIs>
                        <LinearRing>
                          <coordinates>
                              20.158192478835854,51.30441571486357,0 
                              20.176158782292926,51.30441571486357,0 
                              20.176158782292926,51.33316241263875,0 
                              20.158192478835854,51.33316241263875,0 
                              20.158192478835854,51.30441571486357,0 
                          </coordinates>
                        </LinearRing>
                      </outerBoundaryIs>
                    </Polygon>
              </Placemark>
              <Placemark>
                <name>AOO - enKm2</name>
                <styleUrl>#msn_ylw-pushpin6</styleUrl>
                    <Polygon>
                      <tessellate>1</tessellate>
                      <outerBoundaryIs>
                        <LinearRing>
                          <coordinates>
                              25.38638678484408,49.03230180811053,0 
                              25.404353088301157,49.03230180811053,0 
                              25.404353088301157,49.05971233026892,0 
                              25.38638678484408,49.05971233026892,0 
                              25.38638678484408,49.03230180811053,0 
                          </coordinates>
                        </LinearRing>
                      </outerBoundaryIs>
                    </Polygon>
              </Placemark>
              <Placemark>
                <name>AOO - enKm2</name>
                <styleUrl>#msn_ylw-pushpin6</styleUrl>
                    <Polygon>
                      <tessellate>1</tessellate>
                      <outerBoundaryIs>
                        <LinearRing>
                          <coordinates>
                              20.49955224452024,50.450202505695735,0 
                              20.51751854797731,50.450202505695735,0 
                              20.51751854797731,50.47842661765533,0 
                              20.49955224452024,50.47842661765533,0 
                              20.49955224452024,50.450202505695735,0 
                          </coordinates>
                        </LinearRing>
                      </outerBoundaryIs>
                    </Polygon>
              </Placemark>
              <Placemark>
                <name>AOO - enKm2</name>
                <styleUrl>#msn_ylw-pushpin6</styleUrl>
                    <Polygon>
                      <tessellate>1</tessellate>
                      <outerBoundaryIs>
                        <LinearRing>
                          <coordinates>
                              20.463619637606094,50.36563097953104,0 
                              20.481585941063166,50.36563097953104,0 
                              20.481585941063166,50.393804723452675,0 
                              20.463619637606094,50.393804723452675,0 
                              20.463619637606094,50.36563097953104,0 
                          </coordinates>
                        </LinearRing>
                      </outerBoundaryIs>
                    </Polygon>
              </Placemark>
              <Placemark>
                <name>AOO - enKm2</name>
                <styleUrl>#msn_ylw-pushpin6</styleUrl>
                    <Polygon>
                      <tessellate>1</tessellate>
                      <outerBoundaryIs>
                        <LinearRing>
                          <coordinates>
                              24.128745542848975,49.88920545378176,0 
                              24.14671184630605,49.88920545378176,0 
                              24.14671184630605,49.91709990897102,0 
                              24.128745542848975,49.91709990897102,0 
                              24.128745542848975,49.88920545378176,0 
                          </coordinates>
                        </LinearRing>
                      </outerBoundaryIs>
                    </Polygon>
              </Placemark>
              <Placemark>
                <name>AOO - enKm2</name>
                <styleUrl>#msn_ylw-pushpin6</styleUrl>
                    <Polygon>
                      <tessellate>1</tessellate>
                      <outerBoundaryIs>
                        <LinearRing>
                          <coordinates>
                              22.727373873197287,49.7499741669315,0 
                              22.74534017665436,49.7499741669315,0 
                              22.74534017665436,49.77778840676788,0 
                              22.727373873197287,49.77778840676788,0 
                              22.727373873197287,49.7499741669315,0 
                          </coordinates>
                        </LinearRing>
                      </outerBoundaryIs>
                    </Polygon>
              </Placemark>
              <Placemark>
                <name>AOO - enKm2</name>
                <styleUrl>#msn_ylw-pushpin6</styleUrl>
                    <Polygon>
                      <tessellate>1</tessellate>
                      <outerBoundaryIs>
                        <LinearRing>
                          <coordinates>
                              20.21209138920707,50.337473951526434,0 
                              20.230057692664143,50.337473951526434,0 
                              20.230057692664143,50.36563097953104,0 
                              20.21209138920707,50.36563097953104,0 
                              20.21209138920707,50.337473951526434,0 
                          </coordinates>
                        </LinearRing>
                      </outerBoundaryIs>
                    </Polygon>
              </Placemark>
              <Placemark>
                <name>AOO - enKm2</name>
                <styleUrl>#msn_ylw-pushpin6</styleUrl>
                    <Polygon>
                      <tessellate>1</tessellate>
                      <outerBoundaryIs>
                        <LinearRing>
                          <coordinates>
                              17.5351121741032,50.90383291148536,0 
                              17.553078477560273,50.90383291148536,0 
                              17.553078477560273,50.932331363486924,0 
                              17.5351121741032,50.932331363486924,0 
                              17.5351121741032,50.90383291148536,0 
                          </coordinates>
                        </LinearRing>
                      </outerBoundaryIs>
                    </Polygon>
              </Placemark>
              <Placemark>
                <name>AOO - enKm2</name>
                <styleUrl>#msn_ylw-pushpin6</styleUrl>
                    <Polygon>
                      <tessellate>1</tessellate>
                      <outerBoundaryIs>
                        <LinearRing>
                          <coordinates>
                              20.158192478835854,50.36563097953104,0 
                              20.176158782292926,50.36563097953104,0 
                              20.176158782292926,50.393804723452675,0 
                              20.158192478835854,50.393804723452675,0 
                              20.158192478835854,50.36563097953104,0 
                          </coordinates>
                        </LinearRing>
                      </outerBoundaryIs>
                    </Polygon>
              </Placemark>
              <Placemark>
                <name>AOO - enKm2</name>
                <styleUrl>#msn_ylw-pushpin6</styleUrl>
                    <Polygon>
                      <tessellate>1</tessellate>
                      <outerBoundaryIs>
                        <LinearRing>
                          <coordinates>
                              19.906664230436835,50.000880291769974,0 
                              19.924630533893904,50.000880291769974,0 
                              19.924630533893904,50.02883954118621,0 
                              19.906664230436835,50.02883954118621,0 
                              19.906664230436835,50.000880291769974,0 
                          </coordinates>
                        </LinearRing>
                      </outerBoundaryIs>
                    </Polygon>
              </Placemark>
              <Placemark>
                <name>AOO - enKm2</name>
                <styleUrl>#msn_ylw-pushpin6</styleUrl>
                    <Polygon>
                      <tessellate>1</tessellate>
                      <outerBoundaryIs>
                        <LinearRing>
                          <coordinates>
                              24.973161805331404,49.7499741669315,0 
                              24.991128108788477,49.7499741669315,0 
                              24.991128108788477,49.77778840676788,0 
                              24.973161805331404,49.77778840676788,0 
                              24.973161805331404,49.7499741669315,0 
                          </coordinates>
                        </LinearRing>
                      </outerBoundaryIs>
                    </Polygon>
              </Placemark>
              <Placemark>
                <name>AOO - enKm2</name>
                <styleUrl>#msn_ylw-pushpin6</styleUrl>
                    <Polygon>
                      <tessellate>1</tessellate>
                      <outerBoundaryIs>
                        <LinearRing>
                          <coordinates>
                              25.26062266064457,50.02883954118621,0 
                              25.278588964101644,50.02883954118621,0 
                              25.278588964101644,50.056815076505764,0 
                              25.26062266064457,50.056815076505764,0 
                              25.26062266064457,50.02883954118621,0 
                          </coordinates>
                        </LinearRing>
                      </outerBoundaryIs>
                    </Polygon>
              </Placemark>
              <Placemark>
                <name>AOO - enKm2</name>
                <styleUrl>#msn_ylw-pushpin6</styleUrl>
                    <Polygon>
                      <tessellate>1</tessellate>
                      <outerBoundaryIs>
                        <LinearRing>
                          <coordinates>
                              24.020947722106538,49.86132711038463,0 
                              24.038914025563614,49.86132711038463,0 
                              24.038914025563614,49.88920545378176,0 
                              24.020947722106538,49.88920545378176,0 
                              24.020947722106538,49.86132711038463,0 
                          </coordinates>
                        </LinearRing>
                      </outerBoundaryIs>
                    </Polygon>
              </Placemark>
              <Placemark>
                <name>AOO - enKm2</name>
                <styleUrl>#msn_ylw-pushpin6</styleUrl>
                    <Polygon>
                      <tessellate>1</tessellate>
                      <outerBoundaryIs>
                        <LinearRing>
                          <coordinates>
                              24.595869432732872,49.638876274633155,0 
                              24.613835736189948,49.638876274633155,0 
                              24.613835736189948,49.66662695524299,0 
                              24.595869432732872,49.66662695524299,0 
                              24.595869432732872,49.638876274633155,0 
                          </coordinates>
                        </LinearRing>
                      </outerBoundaryIs>
                    </Polygon>
              </Placemark>
              <Placemark>
                <name>AOO - enKm2</name>
                <styleUrl>#msn_ylw-pushpin6</styleUrl>
                    <Polygon>
                      <tessellate>1</tessellate>
                      <outerBoundaryIs>
                        <LinearRing>
                          <coordinates>
                              23.517891225308496,49.69439347502098,0 
                              23.53585752876557,49.69439347502098,0 
                              23.53585752876557,49.72217586765181,0 
                              23.517891225308496,49.72217586765181,0 
                              23.517891225308496,49.69439347502098,0 
                          </coordinates>
                        </LinearRing>
                      </outerBoundaryIs>
                    </Polygon>
              </Placemark>
              <Placemark>
                <name>AOO - enKm2</name>
                <styleUrl>#msn_ylw-pushpin6</styleUrl>
                    <Polygon>
                      <tessellate>1</tessellate>
                      <outerBoundaryIs>
                        <LinearRing>
                          <coordinates>
                              24.110779239391903,49.80561862118122,0 
                              24.128745542848975,49.80561862118122,0 
                              24.128745542848975,49.83346484430462,0 
                              24.110779239391903,49.83346484430462,0 
                              24.110779239391903,49.80561862118122,0 
                          </coordinates>
                        </LinearRing>
                      </outerBoundaryIs>
                    </Polygon>
              </Placemark>
              <Placemark>
                <name>AOO - enKm2</name>
                <styleUrl>#msn_ylw-pushpin6</styleUrl>
                    <Polygon>
                      <tessellate>1</tessellate>
                      <outerBoundaryIs>
                        <LinearRing>
                          <coordinates>
                              24.721633556932385,49.77778840676788,0 
                              24.739599860389458,49.77778840676788,0 
                              24.739599860389458,49.80561862118122,0 
                              24.721633556932385,49.80561862118122,0 
                              24.721633556932385,49.77778840676788,0 
                          </coordinates>
                        </LinearRing>
                      </outerBoundaryIs>
                    </Polygon>
              </Placemark>
              <Placemark>
                <name>AOO - enKm2</name>
                <styleUrl>#msn_ylw-pushpin6</styleUrl>
                    <Polygon>
                      <tessellate>1</tessellate>
                      <outerBoundaryIs>
                        <LinearRing>
                          <coordinates>
                              24.64976834310409,49.389827408190826,0 
                              24.667734646561165,49.389827408190826,0 
                              24.667734646561165,49.41743703398076,0 
                              24.64976834310409,49.41743703398076,0 
                              24.64976834310409,49.389827408190826,0 
                          </coordinates>
                        </LinearRing>
                      </outerBoundaryIs>
                    </Polygon>
              </Placemark>
              <Placemark>
                <name>AOO - enKm2</name>
                <styleUrl>#msn_ylw-pushpin6</styleUrl>
                    <Polygon>
                      <tessellate>1</tessellate>
                      <outerBoundaryIs>
                        <LinearRing>
                          <coordinates>
                              25.278588964101644,48.650125324152484,0 
                              25.29655526755872,48.650125324152484,0 
                              25.29655526755872,48.67732733020026,0 
                              25.278588964101644,48.67732733020026,0 
                              25.278588964101644,48.650125324152484,0 
                          </coordinates>
                        </LinearRing>
                      </outerBoundaryIs>
                    </Polygon>
              </Placemark>
              <Placemark>
                <name>AOO - enKm2</name>
                <styleUrl>#msn_ylw-pushpin6</styleUrl>
                    <Polygon>
                      <tessellate>1</tessellate>
                      <outerBoundaryIs>
                        <LinearRing>
                          <coordinates>
                              24.056880329020682,49.83346484430462,0 
                              24.074846632477755,49.83346484430462,0 
                              24.074846632477755,49.86132711038463,0 
                              24.056880329020682,49.86132711038463,0 
                              24.056880329020682,49.83346484430462,0 
                          </coordinates>
                        </LinearRing>
                      </outerBoundaryIs>
                    </Polygon>
              </Placemark>
              <Placemark>
                <name>AOO - enKm2</name>
                <styleUrl>#msn_ylw-pushpin6</styleUrl>
                    <Polygon>
                      <tessellate>1</tessellate>
                      <outerBoundaryIs>
                        <LinearRing>
                          <coordinates>
                              26.069106316212853,49.3346546491158,0 
                              26.08707261966993,49.3346546491158,0 
                              26.08707261966993,49.362233290733634,0 
                              26.069106316212853,49.362233290733634,0 
                              26.069106316212853,49.3346546491158,0 
                          </coordinates>
                        </LinearRing>
                      </outerBoundaryIs>
                    </Polygon>
              </Placemark>
              <Placemark>
                <name>AOO - enKm2</name>
                <styleUrl>#msn_ylw-pushpin6</styleUrl>
                    <Polygon>
                      <tessellate>1</tessellate>
                      <outerBoundaryIs>
                        <LinearRing>
                          <coordinates>
                              24.074846632477755,49.83346484430462,0 
                              24.09281293593483,49.83346484430462,0 
                              24.09281293593483,49.86132711038463,0 
                              24.074846632477755,49.86132711038463,0 
                              24.074846632477755,49.83346484430462,0 
                          </coordinates>
                        </LinearRing>
                      </outerBoundaryIs>
                    </Polygon>
              </Placemark>
              <Placemark>
                <name>AOO - enKm2</name>
                <styleUrl>#msn_ylw-pushpin6</styleUrl>
                    <Polygon>
                      <tessellate>1</tessellate>
                      <outerBoundaryIs>
                        <LinearRing>
                          <coordinates>
                              24.164678149763123,49.83346484430462,0 
                              24.182644453220195,49.83346484430462,0 
                              24.182644453220195,49.86132711038463,0 
                              24.164678149763123,49.86132711038463,0 
                              24.164678149763123,49.83346484430462,0 
                          </coordinates>
                        </LinearRing>
                      </outerBoundaryIs>
                    </Polygon>
              </Placemark>
              <Placemark>
                <name>AOO - enKm2</name>
                <styleUrl>#msn_ylw-pushpin6</styleUrl>
                    <Polygon>
                      <tessellate>1</tessellate>
                      <outerBoundaryIs>
                        <LinearRing>
                          <coordinates>
                              24.056880329020682,49.80561862118122,0 
                              24.074846632477755,49.80561862118122,0 
                              24.074846632477755,49.83346484430462,0 
                              24.056880329020682,49.83346484430462,0 
                              24.056880329020682,49.80561862118122,0 
                          </coordinates>
                        </LinearRing>
                      </outerBoundaryIs>
                    </Polygon>
              </Placemark>
              <Placemark>
                <name>AOO - enKm2</name>
                <styleUrl>#msn_ylw-pushpin6</styleUrl>
                    <Polygon>
                      <tessellate>1</tessellate>
                      <outerBoundaryIs>
                        <LinearRing>
                          <coordinates>
                              22.31414889368461,50.421995219922195,0 
                              22.332115197141682,50.421995219922195,0 
                              22.332115197141682,50.450202505695735,0 
                              22.31414889368461,50.450202505695735,0 
                              22.31414889368461,50.421995219922195,0 
                          </coordinates>
                        </LinearRing>
                      </outerBoundaryIs>
                    </Polygon>
              </Placemark>
              <Placemark>
                <name>AOO - enKm2</name>
                <styleUrl>#msn_ylw-pushpin6</styleUrl>
                    <Polygon>
                      <tessellate>1</tessellate>
                      <outerBoundaryIs>
                        <LinearRing>
                          <coordinates>
                              20.51751854797731,50.25310279857252,0 
                              20.535484851434386,50.25310279857252,0 
                              20.535484851434386,50.28120989736754,0 
                              20.51751854797731,50.28120989736754,0 
                              20.51751854797731,50.25310279857252,0 
                          </coordinates>
                        </LinearRing>
                      </outerBoundaryIs>
                    </Polygon>
              </Placemark>
              <Placemark>
                <name>AOO - enKm2</name>
                <styleUrl>#msn_ylw-pushpin6</styleUrl>
                    <Polygon>
                      <tessellate>1</tessellate>
                      <outerBoundaryIs>
                        <LinearRing>
                          <coordinates>
                              20.158192478835854,50.337473951526434,0 
                              20.176158782292926,50.337473951526434,0 
                              20.176158782292926,50.36563097953104,0 
                              20.158192478835854,50.36563097953104,0 
                              20.158192478835854,50.337473951526434,0 
                          </coordinates>
                        </LinearRing>
                      </outerBoundaryIs>
                    </Polygon>
              </Placemark>
              <Placemark>
                <name>AOO - enKm2</name>
                <styleUrl>#msn_ylw-pushpin6</styleUrl>
                    <Polygon>
                      <tessellate>1</tessellate>
                      <outerBoundaryIs>
                        <LinearRing>
                          <coordinates>
                              21.11040656206072,51.189608458202024,0 
                              21.128372865517793,51.189608458202024,0 
                              21.128372865517793,51.218283423826826,0 
                              21.11040656206072,51.218283423826826,0 
                              21.11040656206072,51.189608458202024,0 
                          </coordinates>
                        </LinearRing>
                      </outerBoundaryIs>
                    </Polygon>
              </Placemark>
              <Placemark>
                <name>AOO - enKm2</name>
                <styleUrl>#msn_ylw-pushpin6</styleUrl>
                    <Polygon>
                      <tessellate>1</tessellate>
                      <outerBoundaryIs>
                        <LinearRing>
                          <coordinates>
                              23.032801031967526,50.56320028137148,0 
                              23.0507673354246,50.56320028137148,0 
                              23.0507673354246,50.59149206943426,0 
                              23.032801031967526,50.59149206943426,0 
                              23.032801031967526,50.56320028137148,0 
                          </coordinates>
                        </LinearRing>
                      </outerBoundaryIs>
                    </Polygon>
              </Placemark>
              <Placemark>
                <name>AOO - enKm2</name>
                <styleUrl>#msn_ylw-pushpin6</styleUrl>
                    <Polygon>
                      <tessellate>1</tessellate>
                      <outerBoundaryIs>
                        <LinearRing>
                          <coordinates>
                              23.23043036999533,50.450202505695735,0 
                              23.2483966734524,50.450202505695735,0 
                              23.2483966734524,50.47842661765533,0 
                              23.23043036999533,50.47842661765533,0 
                              23.23043036999533,50.450202505695735,0 
                          </coordinates>
                        </LinearRing>
                      </outerBoundaryIs>
                    </Polygon>
              </Placemark>
              <Placemark>
                <name>AOO - enKm2</name>
                <styleUrl>#msn_ylw-pushpin6</styleUrl>
                    <Polygon>
                      <tessellate>1</tessellate>
                      <outerBoundaryIs>
                        <LinearRing>
                          <coordinates>
                              21.864991307257785,52.73500646986568,0 
                              21.882957610714858,52.73500646986568,0 
                              21.882957610714858,52.76468831221382,0 
                              21.864991307257785,52.76468831221382,0 
                              21.864991307257785,52.73500646986568,0 
                          </coordinates>
                        </LinearRing>
                      </outerBoundaryIs>
                    </Polygon>
              </Placemark>
              <Placemark>
                <name>AOO - enKm2</name>
                <styleUrl>#msn_ylw-pushpin6</styleUrl>
                    <Polygon>
                      <tessellate>1</tessellate>
                      <outerBoundaryIs>
                        <LinearRing>
                          <coordinates>
                              23.49992492185142,51.13231198067839,0 
                              23.517891225308496,51.13231198067839,0 
                              23.517891225308496,51.16095132394564,0 
                              23.49992492185142,51.16095132394564,0 
                              23.49992492185142,51.13231198067839,0 
                          </coordinates>
                        </LinearRing>
                      </outerBoundaryIs>
                    </Polygon>
              </Placemark>
              <Placemark>
                <name>AOO - enKm2</name>
                <styleUrl>#msn_ylw-pushpin6</styleUrl>
                    <Polygon>
                      <tessellate>1</tessellate>
                      <outerBoundaryIs>
                        <LinearRing>
                          <coordinates>
                              20.301922906492436,50.393804723452675,0 
                              20.319889209949512,50.393804723452675,0 
                              20.319889209949512,50.421995219922195,0 
                              20.301922906492436,50.421995219922195,0 
                              20.301922906492436,50.393804723452675,0 
                          </coordinates>
                        </LinearRing>
                      </outerBoundaryIs>
                    </Polygon>
              </Placemark>
              <Placemark>
                <name>AOO - enKm2</name>
                <styleUrl>#msn_ylw-pushpin6</styleUrl>
                    <Polygon>
                      <tessellate>1</tessellate>
                      <outerBoundaryIs>
                        <LinearRing>
                          <coordinates>
                              20.032428354636345,50.337473951526434,0 
                              20.050394658093417,50.337473951526434,0 
                              20.050394658093417,50.36563097953104,0 
                              20.032428354636345,50.36563097953104,0 
                              20.032428354636345,50.337473951526434,0 
                          </coordinates>
                        </LinearRing>
                      </outerBoundaryIs>
                    </Polygon>
              </Placemark>
              <Placemark>
                <name>AOO - enKm2</name>
                <styleUrl>#msn_ylw-pushpin6</styleUrl>
                    <Polygon>
                      <tessellate>1</tessellate>
                      <outerBoundaryIs>
                        <LinearRing>
                          <coordinates>
                              19.996495747722197,50.30933360293263,0 
                              20.01446205117927,50.30933360293263,0 
                              20.01446205117927,50.337473951526434,0 
                              19.996495747722197,50.337473951526434,0 
                              19.996495747722197,50.30933360293263,0 
                          </coordinates>
                        </LinearRing>
                      </outerBoundaryIs>
                    </Polygon>
              </Placemark>
              <Placemark>
                <name>AOO - enKm2</name>
                <styleUrl>#msn_ylw-pushpin6</styleUrl>
                    <Polygon>
                      <tessellate>1</tessellate>
                      <outerBoundaryIs>
                        <LinearRing>
                          <coordinates>
                              19.942596837350976,50.22501227041182,0 
                              19.960563140808052,50.22501227041182,0 
                              19.960563140808052,50.25310279857252,0 
                              19.942596837350976,50.25310279857252,0 
                              19.942596837350976,50.22501227041182,0 
                          </coordinates>
                        </LinearRing>
                      </outerBoundaryIs>
                    </Polygon>
              </Placemark>
              <Placemark>
                <name>AOO - enKm2</name>
                <styleUrl>#msn_ylw-pushpin6</styleUrl>
                    <Polygon>
                      <tessellate>1</tessellate>
                      <outerBoundaryIs>
                        <LinearRing>
                          <coordinates>
                              19.816832713151467,51.361927145848064,0 
                              19.83479901660854,51.361927145848064,0 
                              19.83479901660854,51.39070995574367,0 
                              19.816832713151467,51.39070995574367,0 
                              19.816832713151467,51.361927145848064,0 
                          </coordinates>
                        </LinearRing>
                      </outerBoundaryIs>
                    </Polygon>
              </Placemark>
              <Placemark>
                <name>AOO - enKm2</name>
                <styleUrl>#msn_ylw-pushpin6</styleUrl>
                    <Polygon>
                      <tessellate>1</tessellate>
                      <outerBoundaryIs>
                        <LinearRing>
                          <coordinates>
                              20.230057692664143,50.30933360293263,0 
                              20.24802399612122,50.30933360293263,0 
                              20.24802399612122,50.337473951526434,0 
                              20.230057692664143,50.337473951526434,0 
                              20.230057692664143,50.30933360293263,0 
                          </coordinates>
                        </LinearRing>
                      </outerBoundaryIs>
                    </Polygon>
              </Placemark>
              <Placemark>
                <name>AOO - enKm2</name>
                <styleUrl>#msn_ylw-pushpin6</styleUrl>
                    <Polygon>
                      <tessellate>1</tessellate>
                      <outerBoundaryIs>
                        <LinearRing>
                          <coordinates>
                              24.038914025563614,49.83346484430462,0 
                              24.056880329020682,49.83346484430462,0 
                              24.056880329020682,49.86132711038463,0 
                              24.038914025563614,49.86132711038463,0 
                              24.038914025563614,49.83346484430462,0 
                          </coordinates>
                        </LinearRing>
                      </outerBoundaryIs>
                    </Polygon>
              </Placemark>
              <Placemark>
                <name>AOO - enKm2</name>
                <styleUrl>#msn_ylw-pushpin6</styleUrl>
                    <Polygon>
                      <tessellate>1</tessellate>
                      <outerBoundaryIs>
                        <LinearRing>
                          <coordinates>
                              20.068360961550486,50.22501227041182,0 
                              20.08632726500756,50.22501227041182,0 
                              20.08632726500756,50.25310279857252,0 
                              20.068360961550486,50.25310279857252,0 
                              20.068360961550486,50.22501227041182,0 
                          </coordinates>
                        </LinearRing>
                      </outerBoundaryIs>
                    </Polygon>
              </Placemark>
              <Placemark>
                <name>AOO - enKm2</name>
                <styleUrl>#msn_ylw-pushpin6</styleUrl>
                    <Polygon>
                      <tessellate>1</tessellate>
                      <outerBoundaryIs>
                        <LinearRing>
                          <coordinates>
                              20.55345115489146,50.16888078206145,0 
                              20.57141745834853,50.16888078206145,0 
                              20.57141745834853,50.196938276872025,0 
                              20.55345115489146,50.196938276872025,0 
                              20.55345115489146,50.16888078206145,0 
                          </coordinates>
                        </LinearRing>
                      </outerBoundaryIs>
                    </Polygon>
              </Placemark>
              <Placemark>
                <name>AOO - enKm2</name>
                <styleUrl>#msn_ylw-pushpin6</styleUrl>
                    <Polygon>
                      <tessellate>1</tessellate>
                      <outerBoundaryIs>
                        <LinearRing>
                          <coordinates>
                              24.901296591503115,49.77778840676788,0 
                              24.919262894960184,49.77778840676788,0 
                              24.919262894960184,49.80561862118122,0 
                              24.901296591503115,49.80561862118122,0 
                              24.901296591503115,49.77778840676788,0 
                          </coordinates>
                        </LinearRing>
                      </outerBoundaryIs>
                    </Polygon>
              </Placemark>
              <Placemark>
                <name>AOO - enKm2</name>
                <styleUrl>#msn_ylw-pushpin6</styleUrl>
                    <Polygon>
                      <tessellate>1</tessellate>
                      <outerBoundaryIs>
                        <LinearRing>
                          <coordinates>
                              24.847397681131895,49.88920545378176,0 
                              24.865363984588967,49.88920545378176,0 
                              24.865363984588967,49.91709990897102,0 
                              24.847397681131895,49.91709990897102,0 
                              24.847397681131895,49.88920545378176,0 
                          </coordinates>
                        </LinearRing>
                      </outerBoundaryIs>
                    </Polygon>
              </Placemark>
              <Placemark>
                <name>AOO - enKm2</name>
                <styleUrl>#msn_ylw-pushpin6</styleUrl>
                    <Polygon>
                      <tessellate>1</tessellate>
                      <outerBoundaryIs>
                        <LinearRing>
                          <coordinates>
                              25.97927479892749,49.445062200702644,0 
                              25.997241102384564,49.445062200702644,0 
                              25.997241102384564,49.472702941061975,0 
                              25.97927479892749,49.472702941061975,0 
                              25.97927479892749,49.445062200702644,0 
                          </coordinates>
                        </LinearRing>
                      </outerBoundaryIs>
                    </Polygon>
              </Placemark>
              <Placemark>
                <name>AOO - enKm2</name>
                <styleUrl>#msn_ylw-pushpin6</styleUrl>
                    <Polygon>
                      <tessellate>1</tessellate>
                      <outerBoundaryIs>
                        <LinearRing>
                          <coordinates>
                              25.134858536445062,48.75902164763834,0 
                              25.152824839902134,48.75902164763834,0 
                              25.152824839902134,48.78628262018998,0 
                              25.134858536445062,48.78628262018998,0 
                              25.134858536445062,48.75902164763834,0 
                          </coordinates>
                        </LinearRing>
                      </outerBoundaryIs>
                    </Polygon>
              </Placemark>
              <Placemark>
                <name>AOO - enKm2</name>
                <styleUrl>#msn_ylw-pushpin6</styleUrl>
                    <Polygon>
                      <tessellate>1</tessellate>
                      <outerBoundaryIs>
                        <LinearRing>
                          <coordinates>
                              24.685700950018237,49.22449419484762,0 
                              24.70366725347531,49.22449419484762,0 
                              24.70366725347531,49.25201125594204,0 
                              24.685700950018237,49.25201125594204,0 
                              24.685700950018237,49.22449419484762,0 
                          </coordinates>
                        </LinearRing>
                      </outerBoundaryIs>
                    </Polygon>
              </Placemark>
              <Placemark>
                <name>AOO - enKm2</name>
                <styleUrl>#msn_ylw-pushpin6</styleUrl>
                    <Polygon>
                      <tessellate>1</tessellate>
                      <outerBoundaryIs>
                        <LinearRing>
                          <coordinates>
                              25.85351067472798,48.75902164763834,0 
                              25.871476978185054,48.75902164763834,0 
                              25.871476978185054,48.78628262018998,0 
                              25.85351067472798,48.78628262018998,0 
                              25.85351067472798,48.75902164763834,0 
                          </coordinates>
                        </LinearRing>
                      </outerBoundaryIs>
                    </Polygon>
              </Placemark>
              <Placemark>
                <name>AOO - enKm2</name>
                <styleUrl>#msn_ylw-pushpin6</styleUrl>
                    <Polygon>
                      <tessellate>1</tessellate>
                      <outerBoundaryIs>
                        <LinearRing>
                          <coordinates>
                              25.871476978185054,50.337473951526434,0 
                              25.889443281642126,50.337473951526434,0 
                              25.889443281642126,50.36563097953104,0 
                              25.871476978185054,50.36563097953104,0 
                              25.871476978185054,50.337473951526434,0 
                          </coordinates>
                        </LinearRing>
                      </outerBoundaryIs>
                    </Polygon>
              </Placemark>
              <Placemark>
                <name>AOO - enKm2</name>
                <styleUrl>#msn_ylw-pushpin6</styleUrl>
                    <Polygon>
                      <tessellate>1</tessellate>
                      <outerBoundaryIs>
                        <LinearRing>
                          <coordinates>
                              25.2426563571875,48.704544032783055,0 
                              25.26062266064457,48.704544032783055,0 
                              25.26062266064457,48.73177546189838,0 
                              25.2426563571875,48.73177546189838,0 
                              25.2426563571875,48.704544032783055,0 
                          </coordinates>
                        </LinearRing>
                      </outerBoundaryIs>
                    </Polygon>
              </Placemark>
              <Placemark>
                <name>AOO - enKm2</name>
                <styleUrl>#msn_ylw-pushpin6</styleUrl>
                    <Polygon>
                      <tessellate>1</tessellate>
                      <outerBoundaryIs>
                        <LinearRing>
                          <coordinates>
                              25.67384764015725,50.08480693290194,0 
                              25.691813943614324,50.08480693290194,0 
                              25.691813943614324,50.11281514566635,0 
                              25.67384764015725,50.11281514566635,0 
                              25.67384764015725,50.08480693290194,0 
                          </coordinates>
                        </LinearRing>
                      </outerBoundaryIs>
                    </Polygon>
              </Placemark>
              <Placemark>
                <name>AOO - enKm2</name>
                <styleUrl>#msn_ylw-pushpin6</styleUrl>
                    <Polygon>
                      <tessellate>1</tessellate>
                      <outerBoundaryIs>
                        <LinearRing>
                          <coordinates>
                              25.85351067472798,48.59576528214217,0 
                              25.871476978185054,48.59576528214217,0 
                              25.871476978185054,48.62293798473633,0 
                              25.85351067472798,48.62293798473633,0 
                              25.85351067472798,48.59576528214217,0 
                          </coordinates>
                        </LinearRing>
                      </outerBoundaryIs>
                    </Polygon>
              </Placemark>
              <Placemark>
                <name>AOO - enKm2</name>
                <styleUrl>#msn_ylw-pushpin6</styleUrl>
                    <Polygon>
                      <tessellate>1</tessellate>
                      <outerBoundaryIs>
                        <LinearRing>
                          <coordinates>
                              24.110779239391903,49.77778840676788,0 
                              24.128745542848975,49.77778840676788,0 
                              24.128745542848975,49.80561862118122,0 
                              24.110779239391903,49.80561862118122,0 
                              24.110779239391903,49.77778840676788,0 
                          </coordinates>
                        </LinearRing>
                      </outerBoundaryIs>
                    </Polygon>
              </Placemark>
              <Placemark>
                <name>AOO - enKm2</name>
                <styleUrl>#msn_ylw-pushpin6</styleUrl>
                    <Polygon>
                      <tessellate>1</tessellate>
                      <outerBoundaryIs>
                        <LinearRing>
                          <coordinates>
                              25.745712853985545,48.650125324152484,0 
                              25.763679157442617,48.650125324152484,0 
                              25.763679157442617,48.67732733020026,0 
                              25.745712853985545,48.67732733020026,0 
                              25.745712853985545,48.650125324152484,0 
                          </coordinates>
                        </LinearRing>
                      </outerBoundaryIs>
                    </Polygon>
              </Placemark>
              <Placemark>
                <name>AOO - enKm2</name>
                <styleUrl>#msn_ylw-pushpin6</styleUrl>
                    <Polygon>
                      <tessellate>1</tessellate>
                      <outerBoundaryIs>
                        <LinearRing>
                          <coordinates>
                              24.829431377674823,49.91709990897102,0 
                              24.847397681131895,49.91709990897102,0 
                              24.847397681131895,49.94501051054239,0 
                              24.829431377674823,49.94501051054239,0 
                              24.829431377674823,49.91709990897102,0 
                          </coordinates>
                        </LinearRing>
                      </outerBoundaryIs>
                    </Polygon>
              </Placemark>
              <Placemark>
                <name>AOO - enKm2</name>
                <styleUrl>#msn_ylw-pushpin6</styleUrl>
                    <Polygon>
                      <tessellate>1</tessellate>
                      <outerBoundaryIs>
                        <LinearRing>
                          <coordinates>
                              26.35656717152602,49.08713797768815,0 
                              26.374533474983096,49.08713797768815,0 
                              26.374533474983096,49.1145787817287,0 
                              26.35656717152602,49.1145787817287,0 
                              26.35656717152602,49.08713797768815,0 
                          </coordinates>
                        </LinearRing>
                      </outerBoundaryIs>
                    </Polygon>
              </Placemark>
              <Placemark>
                <name>AOO - enKm2</name>
                <styleUrl>#msn_ylw-pushpin6</styleUrl>
                    <Polygon>
                      <tessellate>1</tessellate>
                      <outerBoundaryIs>
                        <LinearRing>
                          <coordinates>
                              24.362307487790922,50.90383291148536,0 
                              24.380273791247998,50.90383291148536,0 
                              24.380273791247998,50.932331363486924,0 
                              24.362307487790922,50.932331363486924,0 
                              24.362307487790922,50.90383291148536,0 
                          </coordinates>
                        </LinearRing>
                      </outerBoundaryIs>
                    </Polygon>
              </Placemark>
              <Placemark>
                <name>AOO - enKm2</name>
                <styleUrl>#msn_ylw-pushpin6</styleUrl>
                    <Polygon>
                      <tessellate>1</tessellate>
                      <outerBoundaryIs>
                        <LinearRing>
                          <coordinates>
                              24.27247597050556,50.28120989736754,0 
                              24.290442273962633,50.28120989736754,0 
                              24.290442273962633,50.30933360293263,0 
                              24.27247597050556,50.30933360293263,0 
                              24.27247597050556,50.28120989736754,0 
                          </coordinates>
                        </LinearRing>
                      </outerBoundaryIs>
                    </Polygon>
              </Placemark>
              <Placemark>
                <name>AOO - enKm2</name>
                <styleUrl>#msn_ylw-pushpin6</styleUrl>
                    <Polygon>
                      <tessellate>1</tessellate>
                      <outerBoundaryIs>
                        <LinearRing>
                          <coordinates>
                              25.045027019159697,49.7499741669315,0 
                              25.06299332261677,49.7499741669315,0 
                              25.06299332261677,49.77778840676788,0 
                              25.045027019159697,49.77778840676788,0 
                              25.045027019159697,49.7499741669315,0 
                          </coordinates>
                        </LinearRing>
                      </outerBoundaryIs>
                    </Polygon>
              </Placemark>
              <Placemark>
                <name>AOO - enKm2</name>
                <styleUrl>#msn_ylw-pushpin6</styleUrl>
                    <Polygon>
                      <tessellate>1</tessellate>
                      <outerBoundaryIs>
                        <LinearRing>
                          <coordinates>
                              21.613463058858763,47.60040080783976,0 
                              21.631429362315835,47.60040080783976,0 
                              21.631429362315835,47.62705208391765,0 
                              21.613463058858763,47.62705208391765,0 
                              21.613463058858763,47.60040080783976,0 
                          </coordinates>
                        </LinearRing>
                      </outerBoundaryIs>
                    </Polygon>
              </Placemark>
              <Placemark>
                <name>AOO - enKm2</name>
                <styleUrl>#msn_ylw-pushpin6</styleUrl>
                    <Polygon>
                      <tessellate>1</tessellate>
                      <outerBoundaryIs>
                        <LinearRing>
                          <coordinates>
                              17.66087629830271,47.70708759565806,0 
                              17.678842601759786,47.70708759565806,0 
                              17.678842601759786,47.7337934163859,0 
                              17.66087629830271,47.7337934163859,0 
                              17.66087629830271,47.70708759565806,0 
                          </coordinates>
                        </LinearRing>
                      </outerBoundaryIs>
                    </Polygon>
              </Placemark>
              <Placemark>
                <name>AOO - enKm2</name>
                <styleUrl>#msn_ylw-pushpin6</styleUrl>
                    <Polygon>
                      <tessellate>1</tessellate>
                      <outerBoundaryIs>
                        <LinearRing>
                          <coordinates>
                              19.22394469906806,46.545202597023454,0 
                              19.241911002525132,46.545202597023454,0 
                              19.241911002525132,46.57133097271434,0 
                              19.22394469906806,46.57133097271434,0 
                              19.22394469906806,46.545202597023454,0 
                          </coordinates>
                        </LinearRing>
                      </outerBoundaryIs>
                    </Polygon>
              </Placemark>
              <Placemark>
                <name>AOO - enKm2</name>
                <styleUrl>#msn_ylw-pushpin6</styleUrl>
                    <Polygon>
                      <tessellate>1</tessellate>
                      <outerBoundaryIs>
                        <LinearRing>
                          <coordinates>
                              19.098180574868547,47.54713893811283,0 
                              19.116146878325623,47.54713893811283,0 
                              19.116146878325623,47.573763101389794,0 
                              19.098180574868547,47.573763101389794,0 
                              19.098180574868547,47.54713893811283,0 
                          </coordinates>
                        </LinearRing>
                      </outerBoundaryIs>
                    </Polygon>
              </Placemark>
              <Placemark>
                <name>AOO - enKm2</name>
                <styleUrl>#msn_ylw-pushpin6</styleUrl>
                    <Polygon>
                      <tessellate>1</tessellate>
                      <outerBoundaryIs>
                        <LinearRing>
                          <coordinates>
                              21.002608741318284,44.94889537449778,0 
                              21.020575044775356,44.94889537449778,0 
                              21.020575044775356,44.974286549093,0 
                              21.002608741318284,44.974286549093,0 
                              21.002608741318284,44.94889537449778,0 
                          </coordinates>
                        </LinearRing>
                      </outerBoundaryIs>
                    </Polygon>
              </Placemark>
              <Placemark>
                <name>AOO - enKm2</name>
                <styleUrl>#msn_ylw-pushpin6</styleUrl>
                    <Polygon>
                      <tessellate>1</tessellate>
                      <outerBoundaryIs>
                        <LinearRing>
                          <coordinates>
                              23.949082508278245,49.88920545378176,0 
                              23.967048811735317,49.88920545378176,0 
                              23.967048811735317,49.91709990897102,0 
                              23.949082508278245,49.91709990897102,0 
                              23.949082508278245,49.88920545378176,0 
                          </coordinates>
                        </LinearRing>
                      </outerBoundaryIs>
                    </Polygon>
              </Placemark>
              <Placemark>
                <name>AOO - enKm2</name>
                <styleUrl>#msn_ylw-pushpin6</styleUrl>
                    <Polygon>
                      <tessellate>1</tessellate>
                      <outerBoundaryIs>
                        <LinearRing>
                          <coordinates>
                              22.026688038371443,47.22869582336672,0 
                              22.044654341828515,47.22869582336672,0 
                              22.044654341828515,47.25515950367013,0 
                              22.026688038371443,47.25515950367013,0 
                              22.026688038371443,47.22869582336672,0 
                          </coordinates>
                        </LinearRing>
                      </outerBoundaryIs>
                    </Polygon>
              </Placemark>
              <Placemark>
                <name>AOO - enKm2</name>
                <styleUrl>#msn_ylw-pushpin6</styleUrl>
                    <Polygon>
                      <tessellate>1</tessellate>
                      <outerBoundaryIs>
                        <LinearRing>
                          <coordinates>
                              21.074473955146573,44.87278913528904,0 
                              21.092440258603645,44.87278913528904,0 
                              21.092440258603645,44.89814668742303,0 
                              21.074473955146573,44.89814668742303,0 
                              21.074473955146573,44.87278913528904,0 
                          </coordinates>
                        </LinearRing>
                      </outerBoundaryIs>
                    </Polygon>
              </Placemark>
              <Placemark>
                <name>AOO - enKm2</name>
                <styleUrl>#msn_ylw-pushpin6</styleUrl>
                    <Polygon>
                      <tessellate>1</tessellate>
                      <outerBoundaryIs>
                        <LinearRing>
                          <coordinates>
                              20.966676134404135,44.94889537449778,0 
                              20.984642437861208,44.94889537449778,0 
                              20.984642437861208,44.974286549093,0 
                              20.966676134404135,44.974286549093,0 
                              20.966676134404135,44.94889537449778,0 
                          </coordinates>
                        </LinearRing>
                      </outerBoundaryIs>
                    </Polygon>
              </Placemark>
              <Placemark>
                <name>AOO - enKm2</name>
                <styleUrl>#msn_ylw-pushpin6</styleUrl>
                    <Polygon>
                      <tessellate>1</tessellate>
                      <outerBoundaryIs>
                        <LinearRing>
                          <coordinates>
                              22.368047804055827,51.970227122671425,0 
                              22.3860141075129,51.970227122671425,0 
                              22.3860141075129,51.99939934119963,0 
                              22.368047804055827,51.99939934119963,0 
                              22.368047804055827,51.970227122671425,0 
                          </coordinates>
                        </LinearRing>
                      </outerBoundaryIs>
                    </Polygon>
              </Placemark>
              <Placemark>
                <name>AOO - enKm2</name>
                <styleUrl>#msn_ylw-pushpin6</styleUrl>
                    <Polygon>
                      <tessellate>1</tessellate>
                      <outerBoundaryIs>
                        <LinearRing>
                          <coordinates>
                              18.41546104349978,50.90383291148536,0 
                              18.43342734695685,50.90383291148536,0 
                              18.43342734695685,50.932331363486924,0 
                              18.41546104349978,50.932331363486924,0 
                              18.41546104349978,50.90383291148536,0 
                          </coordinates>
                        </LinearRing>
                      </outerBoundaryIs>
                    </Polygon>
              </Placemark>
              <Placemark>
                <name>AOO - enKm2</name>
                <styleUrl>#msn_ylw-pushpin6</styleUrl>
                    <Polygon>
                      <tessellate>1</tessellate>
                      <outerBoundaryIs>
                        <LinearRing>
                          <coordinates>
                              17.75070781558808,50.90383291148536,0 
                              17.76867411904515,50.90383291148536,0 
                              17.76867411904515,50.932331363486924,0 
                              17.75070781558808,50.932331363486924,0 
                              17.75070781558808,50.90383291148536,0 
                          </coordinates>
                        </LinearRing>
                      </outerBoundaryIs>
                    </Polygon>
              </Placemark>
              <Placemark>
                <name>AOO - enKm2</name>
                <styleUrl>#msn_ylw-pushpin6</styleUrl>
                    <Polygon>
                      <tessellate>1</tessellate>
                      <outerBoundaryIs>
                        <LinearRing>
                          <coordinates>
                              17.57104478101735,50.875351893408066,0 
                              17.58901108447442,50.875351893408066,0 
                              17.58901108447442,50.90383291148536,0 
                              17.57104478101735,50.90383291148536,0 
                              17.57104478101735,50.875351893408066,0 
                          </coordinates>
                        </LinearRing>
                      </outerBoundaryIs>
                    </Polygon>
              </Placemark>
              <Placemark>
                <name>AOO - enKm2</name>
                <styleUrl>#msn_ylw-pushpin6</styleUrl>
                    <Polygon>
                      <tessellate>1</tessellate>
                      <outerBoundaryIs>
                        <LinearRing>
                          <coordinates>
                              18.163932795100756,50.79001305358973,0 
                              18.181899098557828,50.79001305358973,0 
                              18.181899098557828,50.818442003237685,0 
                              18.163932795100756,50.818442003237685,0 
                              18.163932795100756,50.79001305358973,0 
                          </coordinates>
                        </LinearRing>
                      </outerBoundaryIs>
                    </Polygon>
              </Placemark>
              <Placemark>
                <name>AOO - enKm2</name>
                <styleUrl>#msn_ylw-pushpin6</styleUrl>
                    <Polygon>
                      <tessellate>1</tessellate>
                      <outerBoundaryIs>
                        <LinearRing>
                          <coordinates>
                              22.81720539048265,49.72217586765181,0 
                              22.835171693939724,49.72217586765181,0 
                              22.835171693939724,49.7499741669315,0 
                              22.81720539048265,49.7499741669315,0 
                              22.81720539048265,49.72217586765181,0 
                          </coordinates>
                        </LinearRing>
                      </outerBoundaryIs>
                    </Polygon>
              </Placemark>
              <Placemark>
                <name>AOO - enKm2</name>
                <styleUrl>#msn_ylw-pushpin6</styleUrl>
                    <Polygon>
                      <tessellate>1</tessellate>
                      <outerBoundaryIs>
                        <LinearRing>
                          <coordinates>
                              19.511405554381227,50.53492546829375,0 
                              19.5293718578383,50.53492546829375,0 
                              19.5293718578383,50.56320028137148,0 
                              19.511405554381227,50.56320028137148,0 
                              19.511405554381227,50.53492546829375,0 
                          </coordinates>
                        </LinearRing>
                      </outerBoundaryIs>
                    </Polygon>
              </Placemark>
              <Placemark>
                <name>AOO - enKm2</name>
                <styleUrl>#msn_ylw-pushpin6</styleUrl>
                    <Polygon>
                      <tessellate>1</tessellate>
                      <outerBoundaryIs>
                        <LinearRing>
                          <coordinates>
                              22.601609748997777,51.88282415935724,0 
                              22.61957605245485,51.88282415935724,0 
                              22.61957605245485,51.91193957619303,0 
                              22.601609748997777,51.91193957619303,0 
                              22.601609748997777,51.88282415935724,0 
                          </coordinates>
                        </LinearRing>
                      </outerBoundaryIs>
                    </Polygon>
              </Placemark>
              <Placemark>
                <name>AOO - enKm2</name>
                <styleUrl>#msn_ylw-pushpin6</styleUrl>
                    <Polygon>
                      <tessellate>1</tessellate>
                      <outerBoundaryIs>
                        <LinearRing>
                          <coordinates>
                              16.331369842479315,48.216867838300466,0 
                              16.349336145936388,48.216867838300466,0 
                              16.349336145936388,48.24383870388219,0 
                              16.331369842479315,48.24383870388219,0 
                              16.331369842479315,48.216867838300466,0 
                          </coordinates>
                        </LinearRing>
                      </outerBoundaryIs>
                    </Polygon>
              </Placemark>
              <Placemark>
                <name>AOO - enKm2</name>
                <styleUrl>#msn_ylw-pushpin6</styleUrl>
                    <Polygon>
                      <tessellate>1</tessellate>
                      <outerBoundaryIs>
                        <LinearRing>
                          <coordinates>
                              16.888325249648577,51.16095132394564,0 
                              16.90629155310565,51.16095132394564,0 
                              16.90629155310565,51.189608458202024,0 
                              16.888325249648577,51.189608458202024,0 
                              16.888325249648577,51.16095132394564,0 
                          </coordinates>
                        </LinearRing>
                      </outerBoundaryIs>
                    </Polygon>
              </Placemark>
              <Placemark>
                <name>AOO - enKm2</name>
                <styleUrl>#msn_ylw-pushpin6</styleUrl>
                    <Polygon>
                      <tessellate>1</tessellate>
                      <outerBoundaryIs>
                        <LinearRing>
                          <coordinates>
                              27.578275806606985,45.56142877138167,0 
                              27.596242110064058,45.56142877138167,0 
                              27.596242110064058,45.587095498047205,0 
                              27.578275806606985,45.587095498047205,0 
                              27.578275806606985,45.56142877138167,0 
                          </coordinates>
                        </LinearRing>
                      </outerBoundaryIs>
                    </Polygon>
              </Placemark>
              <Placemark>
                <name>AOO - enKm2</name>
                <styleUrl>#msn_ylw-pushpin6</styleUrl>
                    <Polygon>
                      <tessellate>1</tessellate>
                      <outerBoundaryIs>
                        <LinearRing>
                          <coordinates>
                              21.326002203545595,45.10141153049389,0 
                              21.343968507002668,45.10141153049389,0 
                              21.343968507002668,45.126870488920936,0 
                              21.326002203545595,45.126870488920936,0 
                              21.326002203545595,45.10141153049389,0 
                          </coordinates>
                        </LinearRing>
                      </outerBoundaryIs>
                    </Polygon>
              </Placemark>
              <Placemark>
                <name>AOO - enKm2</name>
                <styleUrl>#msn_ylw-pushpin6</styleUrl>
                    <Polygon>
                      <tessellate>1</tessellate>
                      <outerBoundaryIs>
                        <LinearRing>
                          <coordinates>
                              21.182271775889014,44.89814668742303,0 
                              21.200238079346086,44.89814668742303,0 
                              21.200238079346086,44.923515427225624,0 
                              21.182271775889014,44.923515427225624,0 
                              21.182271775889014,44.89814668742303,0 
                          </coordinates>
                        </LinearRing>
                      </outerBoundaryIs>
                    </Polygon>
              </Placemark>
              <Placemark>
                <name>AOO - enKm2</name>
                <styleUrl>#msn_ylw-pushpin6</styleUrl>
                    <Polygon>
                      <tessellate>1</tessellate>
                      <outerBoundaryIs>
                        <LinearRing>
                          <coordinates>
                              15.271357938512011,48.216867838300466,0 
                              15.289324241969084,48.216867838300466,0 
                              15.289324241969084,48.24383870388219,0 
                              15.271357938512011,48.24383870388219,0 
                              15.271357938512011,48.216867838300466,0 
                          </coordinates>
                        </LinearRing>
                      </outerBoundaryIs>
                    </Polygon>
              </Placemark>
              <Placemark>
                <name>AOO - enKm2</name>
                <styleUrl>#msn_ylw-pushpin6</styleUrl>
                    <Polygon>
                      <tessellate>1</tessellate>
                      <outerBoundaryIs>
                        <LinearRing>
                          <coordinates>
                              22.3860141075129,47.25515950367013,0 
                              22.40398041096997,47.25515950367013,0 
                              22.40398041096997,47.281636415746014,0 
                              22.3860141075129,47.281636415746014,0 
                              22.3860141075129,47.25515950367013,0 
                          </coordinates>
                        </LinearRing>
                      </outerBoundaryIs>
                    </Polygon>
              </Placemark>
              <Placemark>
                <name>AOO - enKm2</name>
                <styleUrl>#msn_ylw-pushpin6</styleUrl>
                    <Polygon>
                      <tessellate>1</tessellate>
                      <outerBoundaryIs>
                        <LinearRing>
                          <coordinates>
                              21.631429362315835,47.54713893811283,0 
                              21.649395665772907,47.54713893811283,0 
                              21.649395665772907,47.573763101389794,0 
                              21.631429362315835,47.573763101389794,0 
                              21.631429362315835,47.54713893811283,0 
                          </coordinates>
                        </LinearRing>
                      </outerBoundaryIs>
                    </Polygon>
              </Placemark>
              <Placemark>
                <name>AOO - enKm2</name>
                <styleUrl>#msn_ylw-pushpin6</styleUrl>
                    <Polygon>
                      <tessellate>1</tessellate>
                      <outerBoundaryIs>
                        <LinearRing>
                          <coordinates>
                              16.313403539022243,46.807055914318084,0 
                              16.331369842479315,46.807055914318084,0 
                              16.331369842479315,46.83331129806037,0 
                              16.313403539022243,46.83331129806037,0 
                              16.313403539022243,46.807055914318084,0 
                          </coordinates>
                        </LinearRing>
                      </outerBoundaryIs>
                    </Polygon>
              </Placemark>
              <Placemark>
                <name>AOO - enKm2</name>
                <styleUrl>#msn_ylw-pushpin6</styleUrl>
                    <Polygon>
                      <tessellate>1</tessellate>
                      <outerBoundaryIs>
                        <LinearRing>
                          <coordinates>
                              21.882957610714858,43.29698886713323,0 
                              21.90092391417193,43.29698886713323,0 
                              21.90092391417193,43.32167935224294,0 
                              21.882957610714858,43.32167935224294,0 
                              21.882957610714858,43.29698886713323,0 
                          </coordinates>
                        </LinearRing>
                      </outerBoundaryIs>
                    </Polygon>
              </Placemark>
              <Placemark>
                <name>AOO - enKm2</name>
                <styleUrl>#msn_ylw-pushpin6</styleUrl>
                    <Polygon>
                      <tessellate>1</tessellate>
                      <outerBoundaryIs>
                        <LinearRing>
                          <coordinates>
                              21.182271775889014,44.923515427225624,0 
                              21.200238079346086,44.923515427225624,0 
                              21.200238079346086,44.94889537449778,0 
                              21.182271775889014,44.94889537449778,0 
                              21.182271775889014,44.923515427225624,0 
                          </coordinates>
                        </LinearRing>
                      </outerBoundaryIs>
                    </Polygon>
              </Placemark>
              <Placemark>
                <name>AOO - enKm2</name>
                <styleUrl>#msn_ylw-pushpin6</styleUrl>
                    <Polygon>
                      <tessellate>1</tessellate>
                      <outerBoundaryIs>
                        <LinearRing>
                          <coordinates>
                              19.421574037095862,47.33463003741029,0 
                              19.439540340552934,47.33463003741029,0 
                              19.439540340552934,47.36114679828485,0 
                              19.421574037095862,47.36114679828485,0 
                              19.421574037095862,47.33463003741029,0 
                          </coordinates>
                        </LinearRing>
                      </outerBoundaryIs>
                    </Polygon>
              </Placemark>
              <Placemark>
                <name>AOO - enKm2</name>
                <styleUrl>#msn_ylw-pushpin6</styleUrl>
                    <Polygon>
                      <tessellate>1</tessellate>
                      <outerBoundaryIs>
                        <LinearRing>
                          <coordinates>
                              25.871476978185054,49.583422296732806,0 
                              25.889443281642126,49.583422296732806,0 
                              25.889443281642126,49.61114139961762,0 
                              25.871476978185054,49.61114139961762,0 
                              25.871476978185054,49.583422296732806,0 
                          </coordinates>
                        </LinearRing>
                      </outerBoundaryIs>
                    </Polygon>
              </Placemark>
              <Placemark>
                <name>AOO - enKm2</name>
                <styleUrl>#msn_ylw-pushpin6</styleUrl>
                    <Polygon>
                      <tessellate>1</tessellate>
                      <outerBoundaryIs>
                        <LinearRing>
                          <coordinates>
                              21.559564148487542,44.3177140437795,0 
                              21.577530451944618,44.3177140437795,0 
                              21.577530451944618,44.34283037286467,0 
                              21.559564148487542,44.34283037286467,0 
                              21.559564148487542,44.3177140437795,0 
                          </coordinates>
                        </LinearRing>
                      </outerBoundaryIs>
                    </Polygon>
              </Placemark>
              <Placemark>
                <name>AOO - enKm2</name>
                <styleUrl>#msn_ylw-pushpin6</styleUrl>
                    <Polygon>
                      <tessellate>1</tessellate>
                      <outerBoundaryIs>
                        <LinearRing>
                          <coordinates>
                              25.584016122871887,45.612773966058626,0 
                              25.60198242632896,45.612773966058626,0 
                              25.60198242632896,45.63846419670891,0 
                              25.584016122871887,45.63846419670891,0 
                              25.584016122871887,45.612773966058626,0 
                          </coordinates>
                        </LinearRing>
                      </outerBoundaryIs>
                    </Polygon>
              </Placemark>
              <Placemark>
                <name>AOO - enKm2</name>
                <styleUrl>#msn_ylw-pushpin6</styleUrl>
                    <Polygon>
                      <tessellate>1</tessellate>
                      <outerBoundaryIs>
                        <LinearRing>
                          <coordinates>
                              20.3917544237778,48.95016068109565,0 
                              20.409720727234873,48.95016068109565,0 
                              20.409720727234873,48.977526014634755,0 
                              20.3917544237778,48.977526014634755,0 
                              20.3917544237778,48.95016068109565,0 
                          </coordinates>
                        </LinearRing>
                      </outerBoundaryIs>
                    </Polygon>
              </Placemark>
              <Placemark>
                <name>AOO - enKm2</name>
                <styleUrl>#msn_ylw-pushpin6</styleUrl>
                    <Polygon>
                      <tessellate>1</tessellate>
                      <outerBoundaryIs>
                        <LinearRing>
                          <coordinates>
                              24.14671184630605,44.82210751508486,0 
                              24.164678149763123,44.82210751508486,0 
                              24.164678149763123,44.8474427510751,0 
                              24.14671184630605,44.8474427510751,0 
                              24.14671184630605,44.82210751508486,0 
                          </coordinates>
                        </LinearRing>
                      </outerBoundaryIs>
                    </Polygon>
              </Placemark>
              <Placemark>
                <name>AOO - enKm2</name>
                <styleUrl>#msn_ylw-pushpin6</styleUrl>
                    <Polygon>
                      <tessellate>1</tessellate>
                      <outerBoundaryIs>
                        <LinearRing>
                          <coordinates>
                              25.72774655052847,46.44081455751239,0 
                              25.745712853985545,46.44081455751239,0 
                              25.745712853985545,46.46689279485232,0 
                              25.72774655052847,46.46689279485232,0 
                              25.72774655052847,46.44081455751239,0 
                          </coordinates>
                        </LinearRing>
                      </outerBoundaryIs>
                    </Polygon>
              </Placemark>
              <Placemark>
                <name>AOO - enKm2</name>
                <styleUrl>#msn_ylw-pushpin6</styleUrl>
                    <Polygon>
                      <tessellate>1</tessellate>
                      <outerBoundaryIs>
                        <LinearRing>
                          <coordinates>
                              25.72774655052847,46.57133097271434,0 
                              25.745712853985545,46.57133097271434,0 
                              25.745712853985545,46.597471941847914,0 
                              25.72774655052847,46.597471941847914,0 
                              25.72774655052847,46.57133097271434,0 
                          </coordinates>
                        </LinearRing>
                      </outerBoundaryIs>
                    </Polygon>
              </Placemark>
              <Placemark>
                <name>AOO - enKm2</name>
                <styleUrl>#msn_ylw-pushpin6</styleUrl>
                    <Polygon>
                      <tessellate>1</tessellate>
                      <outerBoundaryIs>
                        <LinearRing>
                          <coordinates>
                              25.4402856952153,45.74134317360315,0 
                              25.458251998672377,45.74134317360315,0 
                              25.458251998672377,45.76709253889042,0 
                              25.4402856952153,45.76709253889042,0 
                              25.4402856952153,45.74134317360315,0 
                          </coordinates>
                        </LinearRing>
                      </outerBoundaryIs>
                    </Polygon>
              </Placemark>
              <Placemark>
                <name>AOO - enKm2</name>
                <styleUrl>#msn_ylw-pushpin6</styleUrl>
                    <Polygon>
                      <tessellate>1</tessellate>
                      <outerBoundaryIs>
                        <LinearRing>
                          <coordinates>
                              21.66736196922998,44.64507136979054,0 
                              21.685328272687055,44.64507136979054,0 
                              21.685328272687055,44.670329115370485,0 
                              21.66736196922998,44.670329115370485,0 
                              21.66736196922998,44.64507136979054,0 
                          </coordinates>
                        </LinearRing>
                      </outerBoundaryIs>
                    </Polygon>
              </Placemark>
              <Placemark>
                <name>AOO - enKm2</name>
                <styleUrl>#msn_ylw-pushpin6</styleUrl>
                    <Polygon>
                      <tessellate>1</tessellate>
                      <outerBoundaryIs>
                        <LinearRing>
                          <coordinates>
                              25.404353088301157,45.612773966058626,0 
                              25.42231939175823,45.612773966058626,0 
                              25.42231939175823,45.63846419670891,0 
                              25.404353088301157,45.63846419670891,0 
                              25.404353088301157,45.612773966058626,0 
                          </coordinates>
                        </LinearRing>
                      </outerBoundaryIs>
                    </Polygon>
              </Placemark>
              <Placemark>
                <name>AOO - enKm2</name>
                <styleUrl>#msn_ylw-pushpin6</styleUrl>
                    <Polygon>
                      <tessellate>1</tessellate>
                      <outerBoundaryIs>
                        <LinearRing>
                          <coordinates>
                              25.637915033243104,45.68988003138968,0 
                              25.655881336700176,45.68988003138968,0 
                              25.655881336700176,45.715605678298466,0 
                              25.637915033243104,45.715605678298466,0 
                              25.637915033243104,45.68988003138968,0 
                          </coordinates>
                        </LinearRing>
                      </outerBoundaryIs>
                    </Polygon>
              </Placemark>
              <Placemark>
                <name>AOO - enKm2</name>
                <styleUrl>#msn_ylw-pushpin6</styleUrl>
                    <Polygon>
                      <tessellate>1</tessellate>
                      <outerBoundaryIs>
                        <LinearRing>
                          <coordinates>
                              17.89443824324466,48.650125324152484,0 
                              17.912404546701733,48.650125324152484,0 
                              17.912404546701733,48.67732733020026,0 
                              17.89443824324466,48.67732733020026,0 
                              17.89443824324466,48.650125324152484,0 
                          </coordinates>
                        </LinearRing>
                      </outerBoundaryIs>
                    </Polygon>
              </Placemark>
              <Placemark>
                <name>AOO - enKm2</name>
                <styleUrl>#msn_ylw-pushpin6</styleUrl>
                    <Polygon>
                      <tessellate>1</tessellate>
                      <outerBoundaryIs>
                        <LinearRing>
                          <coordinates>
                              20.57141745834853,43.56913909827416,0 
                              20.589383761805607,43.56913909827416,0 
                              20.589383761805607,43.59394093723729,0 
                              20.57141745834853,43.59394093723729,0 
                              20.57141745834853,43.56913909827416,0 
                          </coordinates>
                        </LinearRing>
                      </outerBoundaryIs>
                    </Polygon>
              </Placemark>
              <Placemark>
                <name>AOO - enKm2</name>
                <styleUrl>#msn_ylw-pushpin6</styleUrl>
                    <Polygon>
                      <tessellate>1</tessellate>
                      <outerBoundaryIs>
                        <LinearRing>
                          <coordinates>
                              20.463619637606094,48.92281034837298,0 
                              20.481585941063166,48.92281034837298,0 
                              20.481585941063166,48.95016068109565,0 
                              20.463619637606094,48.95016068109565,0 
                              20.463619637606094,48.92281034837298,0 
                          </coordinates>
                        </LinearRing>
                      </outerBoundaryIs>
                    </Polygon>
              </Placemark>
              <Placemark>
                <name>AOO - enKm2</name>
                <styleUrl>#msn_ylw-pushpin6</styleUrl>
                    <Polygon>
                      <tessellate>1</tessellate>
                      <outerBoundaryIs>
                        <LinearRing>
                          <coordinates>
                              21.882957610714858,43.76784110712898,0 
                              21.90092391417193,43.76784110712898,0 
                              21.90092391417193,43.792725240378765,0 
                              21.882957610714858,43.792725240378765,0 
                              21.882957610714858,43.76784110712898,0 
                          </coordinates>
                        </LinearRing>
                      </outerBoundaryIs>
                    </Polygon>
              </Placemark>
              <Placemark>
                <name>AOO - enKm2</name>
                <styleUrl>#msn_ylw-pushpin6</styleUrl>
                    <Polygon>
                      <tessellate>1</tessellate>
                      <outerBoundaryIs>
                        <LinearRing>
                          <coordinates>
                              23.625689046050933,46.49298353160083,0 
                              23.643655349508006,46.49298353160083,0 
                              23.643655349508006,46.51908679116623,0 
                              23.625689046050933,46.51908679116623,0 
                              23.625689046050933,46.49298353160083,0 
                          </coordinates>
                        </LinearRing>
                      </outerBoundaryIs>
                    </Polygon>
              </Placemark>
        </Folder>
        <Folder>
          <name>EOO - 625198.141Km2</name>
          <Placemark>
            <name>EOO - 625198.141Km2</name>
            <styleUrl>#msn_ylw-pushpin5</styleUrl>
            <Polygon>
              <tessellate>1</tessellate>
              <outerBoundaryIs>
                <LinearRing>
                  <coordinates>
                      21.8953,43.3053,0 
                      27.5913,45.5797,0 
                      27.5913,45.5797,0 
                      26.372988,49.10357,0 
                      26.372988,49.10357,0 
                      25.885588,50.34556,0 
                      25.885588,50.34556,0 
                      22.673028,52.364306,0 
                      22.673028,52.364306,0 
                      21.867373,52.758562,0 
                      21.867373,52.758562,0 
                      16.8972,51.1643,0 
                      16.8972,51.1643,0 
                      15.28407,48.24341,0 
                      15.28407,48.24341,0 
                      16.3166,46.8125,0 
                      16.3166,46.8125,0 
                      20.575957,43.582522,0 
                      20.575957,43.582522,0 
                      21.8953,43.3053,0 
                  </coordinates>
                </LinearRing>
              </outerBoundaryIs>
            </Polygon>
          </Placemark>
        </Folder>
        <ScreenOverlay id="khScreenOverlay756">
          <name>GeoCAT Analsysis result</name>
          <description>EOO: 625198.141 Km2 LC, AOO: en Km2 484.000</description>
          <Icon>
            <href>https://chart.apis.google.com/chart?chst=d_text_outline&amp;chf=bg,s,EFEFEF&amp;chma=130,130,130,130&amp;chld=0A0A0A|16|l|FFFFFF|b|Result|EOO: 625198.141 Km2 LC|AOO: en Km2 484.000</href>
          </Icon>
          <overlayXY x="0" y="1" xunits="fraction" yunits="fraction"/>
          <screenXY x="0" y="1" xunits="fraction" yunits="fraction"/>
          <rotationXY x="0.5" y="0.5" xunits="fraction" yunits="fraction"/>
          <size x="0" y="0" xunits="pixels" yunits="pixels"/>
        </ScreenOverlay>
  </Folder>
</Document>
</kml>
