# Supplementary material for: Atlas Florae Europaeae notes, 34. Distributions and two conservation profiles of East European species of the Cytisusratisbonensis group (Fabaceae)
Source: Biodivers Data J. 2024 Feb 23;12:e118034. doi: 10.3897/BDJ.12.e118034 (PMC10907953; doi:10.3897/BDJ.12.e118034)
Supplement: Supplementary material 2 — Distribution of Cytisuswulffii as viewed via GeoCAT [file bdj-12-e118034-s002.kml]

<?xml version="1.0" encoding="UTF-8"?>
<kml xmlns="http://www.opengis.net/kml/2.2" xmlns:gx="http://www.google.com/kml/ext/2.2" xmlns:kml="http://www.opengis.net/kml/2.2" xmlns:atom="http://www.w3.org/2005/Atom">
<Document>
  <name>.kml</name>
  <Style id="sn_gbif_marker0">
    <IconStyle>
      <scale>0.6</scale>
      <Icon>
        <href>http://geocat.kew.org/assets/editor/gbif_marker.png</href>
      </Icon>
    </IconStyle>
  </Style>
  <Style id="sh_flickr_marker0">
    <IconStyle>
      <scale>0.709091</scale>
      <Icon>
        <href>http://geocat.kew.org/assets/editor/flickr_marker.png</href>
      </Icon>
    </IconStyle>
  </Style>
  <StyleMap id="msn_flickr_marker">
    <Pair>
      <key>normal</key>
      <styleUrl>#sn_flickr_marker0</styleUrl>
    </Pair>
    <Pair>
      <key>highlight</key>
      <styleUrl>#sh_flickr_marker</styleUrl>
    </Pair>
  </StyleMap>
  <Style id="sn_ylw-pushpin1">
    <IconStyle>
      <scale>1.1</scale>
      <Icon>
        <href>http://maps.google.com/mapfiles/kml/pushpin/ylw-pushpin.png</href>
      </Icon>
      <hotSpot x="20" y="2" xunits="pixels" yunits="pixels"/>
    </IconStyle>
    <LineStyle>
      <color>ff161616</color>
      <width>2</width>
    </LineStyle>
    <PolyStyle>
      <color>661b2dff</color>
    </PolyStyle>
  </Style>
  <StyleMap id="msn_ylw-pushpin1">
    <Pair>
      <key>normal</key>
      <styleUrl>#sn_ylw-pushpin5</styleUrl>
    </Pair>
    <Pair>
      <key>highlight</key>
      <styleUrl>#sh_ylw-pushpin2</styleUrl>
    </Pair>
  </StyleMap>
  <StyleMap id="msn_ylw-pushpin">
    <Pair>
      <key>normal</key>
      <styleUrl>#sn_ylw-pushpin</styleUrl>
    </Pair>
    <Pair>
      <key>highlight</key>
      <styleUrl>#sh_ylw-pushpin</styleUrl>
    </Pair>
  </StyleMap>
  <Style id="sn_gbif_marker">
    <IconStyle>
      <scale>0.6</scale>
      <Icon>
        <href>http://geocat.kew.org/assets/editor/gbif_marker.png</href>
      </Icon>
    </IconStyle>
  </Style>
  <Style id="sh_ylw-pushpin3">
    <IconStyle>
      <scale>1.3</scale>
      <Icon>
        <href>http://maps.google.com/mapfiles/kml/pushpin/ylw-pushpin.png</href>
      </Icon>
      <hotSpot x="20" y="2" xunits="pixels" yunits="pixels"/>
    </IconStyle>
    <LineStyle>
      <color>ff161616</color>
      <width>2</width>
    </LineStyle>
    <PolyStyle>
      <color>661b2dff</color>
    </PolyStyle>
  </Style>
  <StyleMap id="msn_flickr_marker0">
    <Pair>
      <key>normal</key>
      <styleUrl>#sn_flickr_marker</styleUrl>
    </Pair>
    <Pair>
      <key>highlight</key>
      <styleUrl>#sh_flickr_marker0</styleUrl>
    </Pair>
  </StyleMap>
  <Style id="sh_your_marker0">
    <IconStyle>
      <scale>0.709091</scale>
      <Icon>
        <href>http://geocat.kew.org/assets/editor/your_marker.png</href>
      </Icon>
    </IconStyle>
  </Style>
  <Style id="sn_flickr_marker0">
    <IconStyle>
      <scale>0.6</scale>
      <Icon>
        <href>http://geocat.kew.org/assets/editor/flickr_marker.png</href>
      </Icon>
    </IconStyle>
  </Style>
  <Style id="sh_ylw-pushpin1">
    <IconStyle>
      <scale>1.3</scale>
      <Icon>
        <href>http://maps.google.com/mapfiles/kml/pushpin/ylw-pushpin.png</href>
      </Icon>
      <hotSpot x="20" y="2" xunits="pixels" yunits="pixels"/>
    </IconStyle>
    <LineStyle>
      <color>ff161616</color>
      <width>2</width>
    </LineStyle>
    <PolyStyle>
      <color>661b2dff</color>
    </PolyStyle>
  </Style>
  <Style id="sh_ylw-pushpin5">
    <IconStyle>
      <scale>1.3</scale>
      <Icon>
        <href>http://maps.google.com/mapfiles/kml/pushpin/ylw-pushpin.png</href>
      </Icon>
      <hotSpot x="20" y="2" xunits="pixels" yunits="pixels"/>
    </IconStyle>
    <LineStyle>
      <color>ff161616</color>
      <width>2</width>
    </LineStyle>
    <PolyStyle>
      <color>661b2dff</color>
    </PolyStyle>
  </Style>
  <Style id="sn_your_marker">
    <IconStyle>
      <scale>0.6</scale>
      <Icon>
        <href>http://geocat.kew.org/assets/editor/your_marker.png</href>
      </Icon>
    </IconStyle>
  </Style>
  <StyleMap id="msn_ylw-pushpin3">
    <Pair>
      <key>normal</key>
      <styleUrl>#sn_ylw-pushpin3</styleUrl>
    </Pair>
    <Pair>
      <key>highlight</key>
      <styleUrl>#sh_ylw-pushpin4</styleUrl>
    </Pair>
  </StyleMap>
  <StyleMap id="msn_gbif_marker0">
    <Pair>
      <key>normal</key>
      <styleUrl>#sn_gbif_marker0</styleUrl>
    </Pair>
    <Pair>
      <key>highlight</key>
      <styleUrl>#sh_gbif_marker</styleUrl>
    </Pair>
  </StyleMap>
  <StyleMap id="msn_your_marker0">
    <Pair>
      <key>normal</key>
      <styleUrl>#sn_your_marker</styleUrl>
    </Pair>
    <Pair>
      <key>highlight</key>
      <styleUrl>#sh_your_marker</styleUrl>
    </Pair>
  </StyleMap>
  <Style id="sh_gbif_marker0">
    <IconStyle>
      <scale>0.709091</scale>
      <Icon>
        <href>http://geocat.kew.org/assets/editor/gbif_marker.png</href>
      </Icon>
    </IconStyle>
  </Style>
  <StyleMap id="msn_ylw-pushpin5">
    <Pair>
      <key>normal</key>
      <styleUrl>#sn_ylw-pushpin6</styleUrl>
    </Pair>
    <Pair>
      <key>highlight</key>
      <styleUrl>#sh_ylw-pushpin0</styleUrl>
    </Pair>
  </StyleMap>
  <Style id="sh_gbif_marker1">
    <IconStyle>
      <scale>0.709091</scale>
      <Icon>
        <href>http://geocat.kew.org/assets/editor/gbif_marker.png</href>
      </Icon>
    </IconStyle>
  </Style>
  <Style id="sn_gbif_marker1">
    <IconStyle>
      <scale>0.6</scale>
      <Icon>
        <href>http://geocat.kew.org/assets/editor/gbif_marker.png</href>
      </Icon>
    </IconStyle>
  </Style>
  <Style id="sh_ylw-pushpin6">
    <IconStyle>
      <scale>1.3</scale>
      <Icon>
        <href>http://maps.google.com/mapfiles/kml/pushpin/ylw-pushpin.png</href>
      </Icon>
      <hotSpot x="20" y="2" xunits="pixels" yunits="pixels"/>
    </IconStyle>
    <LineStyle>
      <color>ff161616</color>
      <width>2</width>
    </LineStyle>
    <PolyStyle>
      <color>661b2dff</color>
    </PolyStyle>
  </Style>
  <Style id="sn_ylw-pushpin4">
    <IconStyle>
      <scale>1.1</scale>
      <Icon>
        <href>http://maps.google.com/mapfiles/kml/pushpin/ylw-pushpin.png</href>
      </Icon>
      <hotSpot x="20" y="2" xunits="pixels" yunits="pixels"/>
    </IconStyle>
    <LineStyle>
      <color>ff161616</color>
      <width>2</width>
    </LineStyle>
    <PolyStyle>
      <color>661b2dff</color>
    </PolyStyle>
  </Style>
  <Style id="sn_ylw-pushpin">
    <IconStyle>
      <scale>1.1</scale>
      <Icon>
        <href>http://maps.google.com/mapfiles/kml/pushpin/ylw-pushpin.png</href>
      </Icon>
      <hotSpot x="20" y="2" xunits="pixels" yunits="pixels"/>
    </IconStyle>
    <LineStyle>
      <color>ff161616</color>
      <width>2</width>
    </LineStyle>
    <PolyStyle>
      <color>661b2dff</color>
    </PolyStyle>
  </Style>
  <Style id="sh_your_marker">
    <IconStyle>
      <scale>0.709091</scale>
      <Icon>
        <href>http://geocat.kew.org/assets/editor/your_marker.png</href>
      </Icon>
    </IconStyle>
  </Style>
  <Style id="sn_ylw-pushpin3">
    <IconStyle>
      <scale>1.1</scale>
      <Icon>
        <href>http://maps.google.com/mapfiles/kml/pushpin/ylw-pushpin.png</href>
      </Icon>
      <hotSpot x="20" y="2" xunits="pixels" yunits="pixels"/>
    </IconStyle>
    <LineStyle>
      <color>ff161616</color>
      <width>2</width>
    </LineStyle>
    <PolyStyle>
      <color>661b2dff</color>
    </PolyStyle>
  </Style>
  <Style id="sn_ylw-pushpin0">
    <IconStyle>
      <scale>1.1</scale>
      <Icon>
        <href>http://maps.google.com/mapfiles/kml/pushpin/ylw-pushpin.png</href>
      </Icon>
      <hotSpot x="20" y="2" xunits="pixels" yunits="pixels"/>
    </IconStyle>
    <LineStyle>
      <color>ff161616</color>
      <width>2</width>
    </LineStyle>
    <PolyStyle>
      <color>661b2dff</color>
    </PolyStyle>
  </Style>
  <Style id="sh_gbif_marker">
    <IconStyle>
      <scale>0.709091</scale>
      <Icon>
        <href>http://geocat.kew.org/assets/editor/gbif_marker.png</href>
      </Icon>
    </IconStyle>
  </Style>
  <Style id="sh_ylw-pushpin0">
    <IconStyle>
      <scale>1.3</scale>
      <Icon>
        <href>http://maps.google.com/mapfiles/kml/pushpin/ylw-pushpin.png</href>
      </Icon>
      <hotSpot x="20" y="2" xunits="pixels" yunits="pixels"/>
    </IconStyle>
    <LineStyle>
      <color>ff161616</color>
      <width>2</width>
    </LineStyle>
    <PolyStyle>
      <color>66ff5918</color>
    </PolyStyle>
  </Style>
  <Style id="sn_flickr_marker">
    <IconStyle>
      <scale>0.6</scale>
      <Icon>
        <href>http://geocat.kew.org/assets/editor/flickr_marker.png</href>
      </Icon>
    </IconStyle>
  </Style>
  <StyleMap id="msn_your_marker">
    <Pair>
      <key>normal</key>
      <styleUrl>#sn_your_marker0</styleUrl>
    </Pair>
    <Pair>
      <key>highlight</key>
      <styleUrl>#sh_your_marker0</styleUrl>
    </Pair>
  </StyleMap>
  <Style id="sh_flickr_marker">
    <IconStyle>
      <scale>0.709091</scale>
      <Icon>
        <href>http://geocat.kew.org/assets/editor/flickr_marker.png</href>
      </Icon>
    </IconStyle>
  </Style>
  <Style id="sn_ylw-pushpin6">
    <IconStyle>
      <scale>1.1</scale>
      <Icon>
        <href>http://maps.google.com/mapfiles/kml/pushpin/ylw-pushpin.png</href>
      </Icon>
      <hotSpot x="20" y="2" xunits="pixels" yunits="pixels"/>
    </IconStyle>
    <LineStyle>
      <color>ff161616</color>
      <width>2</width>
    </LineStyle>
    <PolyStyle>
      <color>66ff5918</color>
    </PolyStyle>
  </Style>
  <Style id="sh_ylw-pushpin">
    <IconStyle>
      <scale>1.3</scale>
      <Icon>
        <href>http://maps.google.com/mapfiles/kml/pushpin/ylw-pushpin.png</href>
      </Icon>
      <hotSpot x="20" y="2" xunits="pixels" yunits="pixels"/>
    </IconStyle>
    <LineStyle>
      <color>ff161616</color>
      <width>2</width>
    </LineStyle>
    <PolyStyle>
      <color>661b2dff</color>
    </PolyStyle>
  </Style>
  <Style id="sn_ylw-pushpin5">
    <IconStyle>
      <scale>1.1</scale>
      <Icon>
        <href>http://maps.google.com/mapfiles/kml/pushpin/ylw-pushpin.png</href>
      </Icon>
      <hotSpot x="20" y="2" xunits="pixels" yunits="pixels"/>
    </IconStyle>
    <LineStyle>
      <color>ff161616</color>
      <width>2</width>
    </LineStyle>
    <PolyStyle>
      <color>661b2dff</color>
    </PolyStyle>
  </Style>
  <Style id="sn_ylw-pushpin2">
    <IconStyle>
      <scale>1.1</scale>
      <Icon>
        <href>http://maps.google.com/mapfiles/kml/pushpin/ylw-pushpin.png</href>
      </Icon>
      <hotSpot x="20" y="2" xunits="pixels" yunits="pixels"/>
    </IconStyle>
    <LineStyle>
      <color>ff161616</color>
      <width>2</width>
    </LineStyle>
    <PolyStyle>
      <color>661b2dff</color>
    </PolyStyle>
  </Style>
  <StyleMap id="msn_ylw-pushpin4">
    <Pair>
      <key>normal</key>
      <styleUrl>#sn_ylw-pushpin0</styleUrl>
    </Pair>
    <Pair>
      <key>highlight</key>
      <styleUrl>#sh_ylw-pushpin5</styleUrl>
    </Pair>
  </StyleMap>
  <StyleMap id="msn_ylw-pushpin6">
    <Pair>
      <key>normal</key>
      <styleUrl>#sn_ylw-pushpin1</styleUrl>
    </Pair>
    <Pair>
      <key>highlight</key>
      <styleUrl>#sh_ylw-pushpin3</styleUrl>
    </Pair>
  </StyleMap>
  <Style id="sn_your_marker0">
    <IconStyle>
      <scale>0.6</scale>
      <Icon>
        <href>http://geocat.kew.org/assets/editor/your_marker.png</href>
      </Icon>
    </IconStyle>
  </Style>
  <Style id="sh_ylw-pushpin4">
    <IconStyle>
      <scale>1.3</scale>
      <Icon>
        <href>http://maps.google.com/mapfiles/kml/pushpin/ylw-pushpin.png</href>
      </Icon>
      <hotSpot x="20" y="2" xunits="pixels" yunits="pixels"/>
    </IconStyle>
    <LineStyle>
      <color>ff161616</color>
      <width>2</width>
    </LineStyle>
    <PolyStyle>
      <color>661b2dff</color>
    </PolyStyle>
  </Style>
  <StyleMap id="msn_ylw-pushpin2">
    <Pair>
      <key>normal</key>
      <styleUrl>#sn_ylw-pushpin2</styleUrl>
    </Pair>
    <Pair>
      <key>highlight</key>
      <styleUrl>#sh_ylw-pushpin1</styleUrl>
    </Pair>
  </StyleMap>
  <StyleMap id="msn_gbif_marker1">
    <Pair>
      <key>normal</key>
      <styleUrl>#sn_gbif_marker</styleUrl>
    </Pair>
    <Pair>
      <key>highlight</key>
      <styleUrl>#sh_gbif_marker0</styleUrl>
    </Pair>
  </StyleMap>
  <StyleMap id="msn_gbif_marker">
    <Pair>
      <key>normal</key>
      <styleUrl>#sn_gbif_marker1</styleUrl>
    </Pair>
    <Pair>
      <key>highlight</key>
      <styleUrl>#sh_gbif_marker1</styleUrl>
    </Pair>
  </StyleMap>
  <Style id="sh_ylw-pushpin2">
    <IconStyle>
      <scale>1.3</scale>
      <Icon>
        <href>http://maps.google.com/mapfiles/kml/pushpin/ylw-pushpin.png</href>
      </Icon>
      <hotSpot x="20" y="2" xunits="pixels" yunits="pixels"/>
    </IconStyle>
    <LineStyle>
      <color>ff161616</color>
      <width>2</width>
    </LineStyle>
    <PolyStyle>
      <color>661b2dff</color>
    </PolyStyle>
  </Style>
  <StyleMap id="msn_ylw-pushpin0">
    <Pair>
      <key>normal</key>
      <styleUrl>#sn_ylw-pushpin4</styleUrl>
    </Pair>
    <Pair>
      <key>highlight</key>
      <styleUrl>#sh_ylw-pushpin6</styleUrl>
    </Pair>
  </StyleMap>
    <Folder>
      <name>Geocat: </name>
      <description>Geocat analysis performed for  using http://geocat.kew.org</description>
      <Folder>
        <name>occurrences</name>
                <Placemark>
                  <name></name>
                  <description>
                    
                    catalogNumber: user_1
                    
                    
                    
                    
                    
                    
                    
                    
                    
                    
                    
                    
                    
                  </description>
                  <LookAt>
                    <longitude>34.055502</longitude>
                    <latitude>44.449011</latitude>
                    <altitude>0</altitude>
                    <heading></heading>
                    <tilt>0</tilt>
                    <range></range>
                    <altitudeMode>relativeToGround</altitudeMode>
                    <gx:altitudeMode>relativeToSeaFloor</gx:altitudeMode>
                  </LookAt>
                  <styleUrl>#msn__marker</styleUrl>
                  <Point>
                    <coordinates>34.055502,44.449011,0</coordinates>
                  </Point>
                </Placemark>
                <Placemark>
                  <name></name>
                  <description>
                    
                    catalogNumber: user_2
                    
                    
                    
                    
                    
                    
                    
                    
                    
                    
                    
                    
                    
                  </description>
                  <LookAt>
                    <longitude>34.059299</longitude>
                    <latitude>44.450988</latitude>
                    <altitude>0</altitude>
                    <heading></heading>
                    <tilt>0</tilt>
                    <range></range>
                    <altitudeMode>relativeToGround</altitudeMode>
                    <gx:altitudeMode>relativeToSeaFloor</gx:altitudeMode>
                  </LookAt>
                  <styleUrl>#msn__marker</styleUrl>
                  <Point>
                    <coordinates>34.059299,44.450988,0</coordinates>
                  </Point>
                </Placemark>
                <Placemark>
                  <name></name>
                  <description>
                    
                    catalogNumber: user_3
                    
                    
                    
                    
                    
                    
                    
                    
                    
                    
                    
                    
                    
                  </description>
                  <LookAt>
                    <longitude>34.083250</longitude>
                    <latitude>44.475904 </latitude>
                    <altitude>0</altitude>
                    <heading></heading>
                    <tilt>0</tilt>
                    <range></range>
                    <altitudeMode>relativeToGround</altitudeMode>
                    <gx:altitudeMode>relativeToSeaFloor</gx:altitudeMode>
                  </LookAt>
                  <styleUrl>#msn__marker</styleUrl>
                  <Point>
                    <coordinates>34.083250,44.475904 ,0</coordinates>
                  </Point>
                </Placemark>
                <Placemark>
                  <name></name>
                  <description>
                    
                    catalogNumber: user_4
                    
                    
                    
                    
                    
                    
                    
                    
                    
                    
                    
                    
                    
                  </description>
                  <LookAt>
                    <longitude>34.039147</longitude>
                    <latitude>44.466750 </latitude>
                    <altitude>0</altitude>
                    <heading></heading>
                    <tilt>0</tilt>
                    <range></range>
                    <altitudeMode>relativeToGround</altitudeMode>
                    <gx:altitudeMode>relativeToSeaFloor</gx:altitudeMode>
                  </LookAt>
                  <styleUrl>#msn__marker</styleUrl>
                  <Point>
                    <coordinates>34.039147,44.466750 ,0</coordinates>
                  </Point>
                </Placemark>
                <Placemark>
                  <name></name>
                  <description>
                    
                    catalogNumber: user_5
                    
                    
                    
                    
                    
                    
                    
                    
                    
                    
                    
                    
                    
                  </description>
                  <LookAt>
                    <longitude>34.036401</longitude>
                    <latitude>44.445238 </latitude>
                    <altitude>0</altitude>
                    <heading></heading>
                    <tilt>0</tilt>
                    <range></range>
                    <altitudeMode>relativeToGround</altitudeMode>
                    <gx:altitudeMode>relativeToSeaFloor</gx:altitudeMode>
                  </LookAt>
                  <styleUrl>#msn__marker</styleUrl>
                  <Point>
                    <coordinates>34.036401,44.445238 ,0</coordinates>
                  </Point>
                </Placemark>
                <Placemark>
                  <name></name>
                  <description>
                    
                    catalogNumber: user_6
                    
                    
                    
                    
                    
                    
                    
                    
                    
                    
                    
                    
                    
                  </description>
                  <LookAt>
                    <longitude>34.054162</longitude>
                    <latitude>44.459254 </latitude>
                    <altitude>0</altitude>
                    <heading></heading>
                    <tilt>0</tilt>
                    <range></range>
                    <altitudeMode>relativeToGround</altitudeMode>
                    <gx:altitudeMode>relativeToSeaFloor</gx:altitudeMode>
                  </LookAt>
                  <styleUrl>#msn__marker</styleUrl>
                  <Point>
                    <coordinates>34.054162,44.459254 ,0</coordinates>
                  </Point>
                </Placemark>
                <Placemark>
                  <name></name>
                  <description>
                    
                    catalogNumber: user_7
                    
                    
                    
                    
                    
                    
                    
                    
                    
                    
                    
                    
                    
                  </description>
                  <LookAt>
                    <longitude>34.043351</longitude>
                    <latitude>44.463003 </latitude>
                    <altitude>0</altitude>
                    <heading></heading>
                    <tilt>0</tilt>
                    <range></range>
                    <altitudeMode>relativeToGround</altitudeMode>
                    <gx:altitudeMode>relativeToSeaFloor</gx:altitudeMode>
                  </LookAt>
                  <styleUrl>#msn__marker</styleUrl>
                  <Point>
                    <coordinates>34.043351,44.463003 ,0</coordinates>
                  </Point>
                </Placemark>
                <Placemark>
                  <name></name>
                  <description>
                    
                    catalogNumber: user_8
                    
                    
                    
                    
                    
                    
                    
                    
                    
                    
                    
                    
                    
                  </description>
                  <LookAt>
                    <longitude>34.051417</longitude>
                    <latitude>44.447515 </latitude>
                    <altitude>0</altitude>
                    <heading></heading>
                    <tilt>0</tilt>
                    <range></range>
                    <altitudeMode>relativeToGround</altitudeMode>
                    <gx:altitudeMode>relativeToSeaFloor</gx:altitudeMode>
                  </LookAt>
                  <styleUrl>#msn__marker</styleUrl>
                  <Point>
                    <coordinates>34.051417,44.447515 ,0</coordinates>
                  </Point>
                </Placemark>
                <Placemark>
                  <name></name>
                  <description>
                    
                    catalogNumber: user_9
                    
                    
                    
                    
                    
                    
                    
                    
                    
                    
                    
                    
                    
                  </description>
                  <LookAt>
                    <longitude>34.053905</longitude>
                    <latitude>44.448806 </latitude>
                    <altitude>0</altitude>
                    <heading></heading>
                    <tilt>0</tilt>
                    <range></range>
                    <altitudeMode>relativeToGround</altitudeMode>
                    <gx:altitudeMode>relativeToSeaFloor</gx:altitudeMode>
                  </LookAt>
                  <styleUrl>#msn__marker</styleUrl>
                  <Point>
                    <coordinates>34.053905,44.448806 ,0</coordinates>
                  </Point>
                </Placemark>
                <Placemark>
                  <name></name>
                  <description>
                    
                    catalogNumber: user_10
                    
                    
                    
                    
                    
                    
                    
                    
                    
                    
                    
                    
                    
                  </description>
                  <LookAt>
                    <longitude>33.988118</longitude>
                    <latitude>44.543572 </latitude>
                    <altitude>0</altitude>
                    <heading></heading>
                    <tilt>0</tilt>
                    <range></range>
                    <altitudeMode>relativeToGround</altitudeMode>
                    <gx:altitudeMode>relativeToSeaFloor</gx:altitudeMode>
                  </LookAt>
                  <styleUrl>#msn__marker</styleUrl>
                  <Point>
                    <coordinates>33.988118,44.543572 ,0</coordinates>
                  </Point>
                </Placemark>
                <Placemark>
                  <name></name>
                  <description>
                    
                    catalogNumber: user_11
                    
                    
                    
                    
                    
                    
                    
                    
                    
                    
                    
                    
                    
                  </description>
                  <LookAt>
                    <longitude>34.049982</longitude>
                    <latitude>44.447525 </latitude>
                    <altitude>0</altitude>
                    <heading></heading>
                    <tilt>0</tilt>
                    <range></range>
                    <altitudeMode>relativeToGround</altitudeMode>
                    <gx:altitudeMode>relativeToSeaFloor</gx:altitudeMode>
                  </LookAt>
                  <styleUrl>#msn__marker</styleUrl>
                  <Point>
                    <coordinates>34.049982,44.447525 ,0</coordinates>
                  </Point>
                </Placemark>
                <Placemark>
                  <name></name>
                  <description>
                    
                    catalogNumber: user_12
                    
                    
                    
                    
                    
                    
                    
                    
                    
                    
                    
                    
                    
                  </description>
                  <LookAt>
                    <longitude>34.058734</longitude>
                    <latitude>44.449246 </latitude>
                    <altitude>0</altitude>
                    <heading></heading>
                    <tilt>0</tilt>
                    <range></range>
                    <altitudeMode>relativeToGround</altitudeMode>
                    <gx:altitudeMode>relativeToSeaFloor</gx:altitudeMode>
                  </LookAt>
                  <styleUrl>#msn__marker</styleUrl>
                  <Point>
                    <coordinates>34.058734,44.449246 ,0</coordinates>
                  </Point>
                </Placemark>
                <Placemark>
                  <name></name>
                  <description>
                    
                    catalogNumber: user_13
                    
                    
                    
                    
                    
                    
                    
                    
                    
                    
                    
                    
                    
                  </description>
                  <LookAt>
                    <longitude>34.053672</longitude>
                    <latitude>44.449922 </latitude>
                    <altitude>0</altitude>
                    <heading></heading>
                    <tilt>0</tilt>
                    <range></range>
                    <altitudeMode>relativeToGround</altitudeMode>
                    <gx:altitudeMode>relativeToSeaFloor</gx:altitudeMode>
                  </LookAt>
                  <styleUrl>#msn__marker</styleUrl>
                  <Point>
                    <coordinates>34.053672,44.449922 ,0</coordinates>
                  </Point>
                </Placemark>
                <Placemark>
                  <name></name>
                  <description>
                    
                    catalogNumber: user_14
                    
                    
                    
                    
                    
                    
                    
                    
                    
                    
                    
                    
                    
                  </description>
                  <LookAt>
                    <longitude>34.057488</longitude>
                    <latitude>44.447446</latitude>
                    <altitude>0</altitude>
                    <heading></heading>
                    <tilt>0</tilt>
                    <range></range>
                    <altitudeMode>relativeToGround</altitudeMode>
                    <gx:altitudeMode>relativeToSeaFloor</gx:altitudeMode>
                  </LookAt>
                  <styleUrl>#msn__marker</styleUrl>
                  <Point>
                    <coordinates>34.057488,44.447446,0</coordinates>
                  </Point>
                </Placemark>
                <Placemark>
                  <name></name>
                  <description>
                    
                    catalogNumber: user_15
                    
                    
                    
                    
                    
                    
                    
                    
                    
                    
                    
                    
                    
                  </description>
                  <LookAt>
                    <longitude>34.059516</longitude>
                    <latitude>44.448819</latitude>
                    <altitude>0</altitude>
                    <heading></heading>
                    <tilt>0</tilt>
                    <range></range>
                    <altitudeMode>relativeToGround</altitudeMode>
                    <gx:altitudeMode>relativeToSeaFloor</gx:altitudeMode>
                  </LookAt>
                  <styleUrl>#msn__marker</styleUrl>
                  <Point>
                    <coordinates>34.059516,44.448819,0</coordinates>
                  </Point>
                </Placemark>
                <Placemark>
                  <name></name>
                  <description>
                    
                    catalogNumber: user_16
                    
                    
                    
                    
                    
                    
                    
                    
                    
                    
                    
                    
                    
                  </description>
                  <LookAt>
                    <longitude>34.057488</longitude>
                    <latitude>44.447446</latitude>
                    <altitude>0</altitude>
                    <heading></heading>
                    <tilt>0</tilt>
                    <range></range>
                    <altitudeMode>relativeToGround</altitudeMode>
                    <gx:altitudeMode>relativeToSeaFloor</gx:altitudeMode>
                  </LookAt>
                  <styleUrl>#msn__marker</styleUrl>
                  <Point>
                    <coordinates>34.057488,44.447446,0</coordinates>
                  </Point>
                </Placemark>
                <Placemark>
                  <name></name>
                  <description>
                    
                    catalogNumber: user_17
                    
                    
                    
                    
                    
                    
                    
                    
                    
                    
                    
                    
                    
                  </description>
                  <LookAt>
                    <longitude>34.057488</longitude>
                    <latitude>44.447446</latitude>
                    <altitude>0</altitude>
                    <heading></heading>
                    <tilt>0</tilt>
                    <range></range>
                    <altitudeMode>relativeToGround</altitudeMode>
                    <gx:altitudeMode>relativeToSeaFloor</gx:altitudeMode>
                  </LookAt>
                  <styleUrl>#msn__marker</styleUrl>
                  <Point>
                    <coordinates>34.057488,44.447446,0</coordinates>
                  </Point>
                </Placemark>
                <Placemark>
                  <name></name>
                  <description>
                    
                    catalogNumber: user_18
                    
                    
                    
                    
                    
                    
                    
                    
                    
                    
                    
                    
                    
                  </description>
                  <LookAt>
                    <longitude>34.059516</longitude>
                    <latitude>44.448819</latitude>
                    <altitude>0</altitude>
                    <heading></heading>
                    <tilt>0</tilt>
                    <range></range>
                    <altitudeMode>relativeToGround</altitudeMode>
                    <gx:altitudeMode>relativeToSeaFloor</gx:altitudeMode>
                  </LookAt>
                  <styleUrl>#msn__marker</styleUrl>
                  <Point>
                    <coordinates>34.059516,44.448819,0</coordinates>
                  </Point>
                </Placemark>
                <Placemark>
                  <name></name>
                  <description>
                    
                    catalogNumber: user_19
                    
                    
                    
                    
                    
                    
                    
                    
                    
                    
                    
                    
                    
                  </description>
                  <LookAt>
                    <longitude>34.055502</longitude>
                    <latitude>44.449011</latitude>
                    <altitude>0</altitude>
                    <heading></heading>
                    <tilt>0</tilt>
                    <range></range>
                    <altitudeMode>relativeToGround</altitudeMode>
                    <gx:altitudeMode>relativeToSeaFloor</gx:altitudeMode>
                  </LookAt>
                  <styleUrl>#msn__marker</styleUrl>
                  <Point>
                    <coordinates>34.055502,44.449011,0</coordinates>
                  </Point>
                </Placemark>
                <Placemark>
                  <name></name>
                  <description>
                    
                    catalogNumber: user_20
                    
                    
                    
                    
                    
                    
                    
                    
                    
                    
                    
                    
                    
                  </description>
                  <LookAt>
                    <longitude>34.049946</longitude>
                    <latitude>44.449973</latitude>
                    <altitude>0</altitude>
                    <heading></heading>
                    <tilt>0</tilt>
                    <range></range>
                    <altitudeMode>relativeToGround</altitudeMode>
                    <gx:altitudeMode>relativeToSeaFloor</gx:altitudeMode>
                  </LookAt>
                  <styleUrl>#msn__marker</styleUrl>
                  <Point>
                    <coordinates>34.049946,44.449973,0</coordinates>
                  </Point>
                </Placemark>
                <Placemark>
                  <name></name>
                  <description>
                    
                    catalogNumber: user_21
                    
                    
                    
                    
                    
                    
                    
                    
                    
                    
                    
                    
                    
                  </description>
                  <LookAt>
                    <longitude>34.055239</longitude>
                    <latitude>44.452236</latitude>
                    <altitude>0</altitude>
                    <heading></heading>
                    <tilt>0</tilt>
                    <range></range>
                    <altitudeMode>relativeToGround</altitudeMode>
                    <gx:altitudeMode>relativeToSeaFloor</gx:altitudeMode>
                  </LookAt>
                  <styleUrl>#msn__marker</styleUrl>
                  <Point>
                    <coordinates>34.055239,44.452236,0</coordinates>
                  </Point>
                </Placemark>
                <Placemark>
                  <name></name>
                  <description>
                    
                    catalogNumber: user_22
                    
                    
                    
                    
                    
                    
                    
                    
                    
                    
                    
                    
                    
                  </description>
                  <LookAt>
                    <longitude>34.056407</longitude>
                    <latitude>44.451123</latitude>
                    <altitude>0</altitude>
                    <heading></heading>
                    <tilt>0</tilt>
                    <range></range>
                    <altitudeMode>relativeToGround</altitudeMode>
                    <gx:altitudeMode>relativeToSeaFloor</gx:altitudeMode>
                  </LookAt>
                  <styleUrl>#msn__marker</styleUrl>
                  <Point>
                    <coordinates>34.056407,44.451123,0</coordinates>
                  </Point>
                </Placemark>
                <Placemark>
                  <name></name>
                  <description>
                    
                    catalogNumber: user_23
                    
                    
                    
                    
                    
                    
                    
                    
                    
                    
                    
                    
                    
                  </description>
                  <LookAt>
                    <longitude>34.055261</longitude>
                    <latitude>44.452263</latitude>
                    <altitude>0</altitude>
                    <heading></heading>
                    <tilt>0</tilt>
                    <range></range>
                    <altitudeMode>relativeToGround</altitudeMode>
                    <gx:altitudeMode>relativeToSeaFloor</gx:altitudeMode>
                  </LookAt>
                  <styleUrl>#msn__marker</styleUrl>
                  <Point>
                    <coordinates>34.055261,44.452263,0</coordinates>
                  </Point>
                </Placemark>
                <Placemark>
                  <name></name>
                  <description>
                    
                    catalogNumber: user_24
                    
                    
                    
                    
                    
                    
                    
                    
                    
                    
                    
                    
                    
                  </description>
                  <LookAt>
                    <longitude>34.055261</longitude>
                    <latitude>44.452263</latitude>
                    <altitude>0</altitude>
                    <heading></heading>
                    <tilt>0</tilt>
                    <range></range>
                    <altitudeMode>relativeToGround</altitudeMode>
                    <gx:altitudeMode>relativeToSeaFloor</gx:altitudeMode>
                  </LookAt>
                  <styleUrl>#msn__marker</styleUrl>
                  <Point>
                    <coordinates>34.055261,44.452263,0</coordinates>
                  </Point>
                </Placemark>
                <Placemark>
                  <name></name>
                  <description>
                    
                    catalogNumber: user_25
                    
                    
                    
                    
                    
                    
                    
                    
                    
                    
                    
                    
                    
                  </description>
                  <LookAt>
                    <longitude>34.049968</longitude>
                    <latitude>44.449931</latitude>
                    <altitude>0</altitude>
                    <heading></heading>
                    <tilt>0</tilt>
                    <range></range>
                    <altitudeMode>relativeToGround</altitudeMode>
                    <gx:altitudeMode>relativeToSeaFloor</gx:altitudeMode>
                  </LookAt>
                  <styleUrl>#msn__marker</styleUrl>
                  <Point>
                    <coordinates>34.049968,44.449931,0</coordinates>
                  </Point>
                </Placemark>
                <Placemark>
                  <name></name>
                  <description>
                    
                    catalogNumber: user_26
                    
                    
                    
                    
                    
                    
                    
                    
                    
                    
                    
                    
                    
                  </description>
                  <LookAt>
                    <longitude>34.077891</longitude>
                    <latitude>44.484911</latitude>
                    <altitude>0</altitude>
                    <heading></heading>
                    <tilt>0</tilt>
                    <range></range>
                    <altitudeMode>relativeToGround</altitudeMode>
                    <gx:altitudeMode>relativeToSeaFloor</gx:altitudeMode>
                  </LookAt>
                  <styleUrl>#msn__marker</styleUrl>
                  <Point>
                    <coordinates>34.077891,44.484911,0</coordinates>
                  </Point>
                </Placemark>
                <Placemark>
                  <name></name>
                  <description>
                    
                    catalogNumber: user_27
                    
                    
                    
                    
                    
                    
                    
                    
                    
                    
                    
                    
                    
                  </description>
                  <LookAt>
                    <longitude>34.059325</longitude>
                    <latitude>44.451161</latitude>
                    <altitude>0</altitude>
                    <heading></heading>
                    <tilt>0</tilt>
                    <range></range>
                    <altitudeMode>relativeToGround</altitudeMode>
                    <gx:altitudeMode>relativeToSeaFloor</gx:altitudeMode>
                  </LookAt>
                  <styleUrl>#msn__marker</styleUrl>
                  <Point>
                    <coordinates>34.059325,44.451161,0</coordinates>
                  </Point>
                </Placemark>
                <Placemark>
                  <name></name>
                  <description>
                    
                    catalogNumber: user_28
                    
                    
                    
                    
                    
                    
                    
                    
                    
                    
                    
                    
                    
                  </description>
                  <LookAt>
                    <longitude>33.890275</longitude>
                    <latitude>44.425098 </latitude>
                    <altitude>0</altitude>
                    <heading></heading>
                    <tilt>0</tilt>
                    <range></range>
                    <altitudeMode>relativeToGround</altitudeMode>
                    <gx:altitudeMode>relativeToSeaFloor</gx:altitudeMode>
                  </LookAt>
                  <styleUrl>#msn__marker</styleUrl>
                  <Point>
                    <coordinates>33.890275,44.425098 ,0</coordinates>
                  </Point>
                </Placemark>
                <Placemark>
                  <name></name>
                  <description>
                    
                    catalogNumber: user_29
                    
                    
                    
                    
                    
                    
                    
                    
                    
                    
                    
                    
                    
                  </description>
                  <LookAt>
                    <longitude>34.050755</longitude>
                    <latitude>44.448212 </latitude>
                    <altitude>0</altitude>
                    <heading></heading>
                    <tilt>0</tilt>
                    <range></range>
                    <altitudeMode>relativeToGround</altitudeMode>
                    <gx:altitudeMode>relativeToSeaFloor</gx:altitudeMode>
                  </LookAt>
                  <styleUrl>#msn__marker</styleUrl>
                  <Point>
                    <coordinates>34.050755,44.448212 ,0</coordinates>
                  </Point>
                </Placemark>
                <Placemark>
                  <name></name>
                  <description>
                    
                    catalogNumber: user_30
                    
                    
                    
                    
                    
                    
                    
                    
                    
                    
                    
                    
                    
                  </description>
                  <LookAt>
                    <longitude>34.060334</longitude>
                    <latitude>44.450181</latitude>
                    <altitude>0</altitude>
                    <heading></heading>
                    <tilt>0</tilt>
                    <range></range>
                    <altitudeMode>relativeToGround</altitudeMode>
                    <gx:altitudeMode>relativeToSeaFloor</gx:altitudeMode>
                  </LookAt>
                  <styleUrl>#msn__marker</styleUrl>
                  <Point>
                    <coordinates>34.060334,44.450181,0</coordinates>
                  </Point>
                </Placemark>
                <Placemark>
                  <name></name>
                  <description>
                    
                    catalogNumber: user_31
                    
                    
                    
                    
                    
                    
                    
                    
                    
                    
                    
                    
                    
                  </description>
                  <LookAt>
                    <longitude>34.057201</longitude>
                    <latitude>44.454389</latitude>
                    <altitude>0</altitude>
                    <heading></heading>
                    <tilt>0</tilt>
                    <range></range>
                    <altitudeMode>relativeToGround</altitudeMode>
                    <gx:altitudeMode>relativeToSeaFloor</gx:altitudeMode>
                  </LookAt>
                  <styleUrl>#msn__marker</styleUrl>
                  <Point>
                    <coordinates>34.057201,44.454389,0</coordinates>
                  </Point>
                </Placemark>
                <Placemark>
                  <name></name>
                  <description>
                    
                    catalogNumber: user_32
                    
                    
                    
                    
                    
                    
                    
                    
                    
                    
                    
                    
                    
                  </description>
                  <LookAt>
                    <longitude>33.995770</longitude>
                    <latitude>44.444146 </latitude>
                    <altitude>0</altitude>
                    <heading></heading>
                    <tilt>0</tilt>
                    <range></range>
                    <altitudeMode>relativeToGround</altitudeMode>
                    <gx:altitudeMode>relativeToSeaFloor</gx:altitudeMode>
                  </LookAt>
                  <styleUrl>#msn__marker</styleUrl>
                  <Point>
                    <coordinates>33.995770,44.444146 ,0</coordinates>
                  </Point>
                </Placemark>
                <Placemark>
                  <name></name>
                  <description>
                    
                    catalogNumber: user_33
                    
                    
                    
                    
                    
                    
                    
                    
                    
                    
                    
                    
                    
                  </description>
                  <LookAt>
                    <longitude>34.061530</longitude>
                    <latitude>44.452387</latitude>
                    <altitude>0</altitude>
                    <heading></heading>
                    <tilt>0</tilt>
                    <range></range>
                    <altitudeMode>relativeToGround</altitudeMode>
                    <gx:altitudeMode>relativeToSeaFloor</gx:altitudeMode>
                  </LookAt>
                  <styleUrl>#msn__marker</styleUrl>
                  <Point>
                    <coordinates>34.061530,44.452387,0</coordinates>
                  </Point>
                </Placemark>
                <Placemark>
                  <name></name>
                  <description>
                    
                    catalogNumber: user_34
                    
                    
                    
                    
                    
                    
                    
                    
                    
                    
                    
                    
                    
                  </description>
                  <LookAt>
                    <longitude>34.089467</longitude>
                    <latitude>44.490738 </latitude>
                    <altitude>0</altitude>
                    <heading></heading>
                    <tilt>0</tilt>
                    <range></range>
                    <altitudeMode>relativeToGround</altitudeMode>
                    <gx:altitudeMode>relativeToSeaFloor</gx:altitudeMode>
                  </LookAt>
                  <styleUrl>#msn__marker</styleUrl>
                  <Point>
                    <coordinates>34.089467,44.490738 ,0</coordinates>
                  </Point>
                </Placemark>
                <Placemark>
                  <name></name>
                  <description>
                    
                    catalogNumber: user_35
                    
                    
                    
                    
                    
                    
                    
                    
                    
                    
                    
                    
                    
                  </description>
                  <LookAt>
                    <longitude>33.78332</longitude>
                    <latitude>44.405428 </latitude>
                    <altitude>0</altitude>
                    <heading></heading>
                    <tilt>0</tilt>
                    <range></range>
                    <altitudeMode>relativeToGround</altitudeMode>
                    <gx:altitudeMode>relativeToSeaFloor</gx:altitudeMode>
                  </LookAt>
                  <styleUrl>#msn__marker</styleUrl>
                  <Point>
                    <coordinates>33.78332,44.405428 ,0</coordinates>
                  </Point>
                </Placemark>
                <Placemark>
                  <name></name>
                  <description>
                    
                    catalogNumber: user_36
                    
                    
                    
                    
                    
                    
                    
                    
                    
                    
                    
                    
                    
                  </description>
                  <LookAt>
                    <longitude>34.061592</longitude>
                    <latitude>44.461736</latitude>
                    <altitude>0</altitude>
                    <heading></heading>
                    <tilt>0</tilt>
                    <range></range>
                    <altitudeMode>relativeToGround</altitudeMode>
                    <gx:altitudeMode>relativeToSeaFloor</gx:altitudeMode>
                  </LookAt>
                  <styleUrl>#msn__marker</styleUrl>
                  <Point>
                    <coordinates>34.061592,44.461736,0</coordinates>
                  </Point>
                </Placemark>
                <Placemark>
                  <name></name>
                  <description>
                    
                    catalogNumber: user_37
                    
                    
                    
                    
                    
                    
                    
                    
                    
                    
                    
                    
                    
                  </description>
                  <LookAt>
                    <longitude>34.028981</longitude>
                    <latitude>44.482420</latitude>
                    <altitude>0</altitude>
                    <heading></heading>
                    <tilt>0</tilt>
                    <range></range>
                    <altitudeMode>relativeToGround</altitudeMode>
                    <gx:altitudeMode>relativeToSeaFloor</gx:altitudeMode>
                  </LookAt>
                  <styleUrl>#msn__marker</styleUrl>
                  <Point>
                    <coordinates>34.028981,44.482420,0</coordinates>
                  </Point>
                </Placemark>
                <Placemark>
                  <name></name>
                  <description>
                    
                    catalogNumber: user_38
                    
                    
                    
                    
                    
                    
                    
                    
                    
                    
                    
                    
                    
                  </description>
                  <LookAt>
                    <longitude>33.998684</longitude>
                    <latitude>44.421890</latitude>
                    <altitude>0</altitude>
                    <heading></heading>
                    <tilt>0</tilt>
                    <range></range>
                    <altitudeMode>relativeToGround</altitudeMode>
                    <gx:altitudeMode>relativeToSeaFloor</gx:altitudeMode>
                  </LookAt>
                  <styleUrl>#msn__marker</styleUrl>
                  <Point>
                    <coordinates>33.998684,44.421890,0</coordinates>
                  </Point>
                </Placemark>
                <Placemark>
                  <name></name>
                  <description>
                    
                    catalogNumber: user_39
                    
                    
                    
                    
                    
                    
                    
                    
                    
                    
                    
                    
                    
                  </description>
                  <LookAt>
                    <longitude>34.002447</longitude>
                    <latitude>44.493663 </latitude>
                    <altitude>0</altitude>
                    <heading></heading>
                    <tilt>0</tilt>
                    <range></range>
                    <altitudeMode>relativeToGround</altitudeMode>
                    <gx:altitudeMode>relativeToSeaFloor</gx:altitudeMode>
                  </LookAt>
                  <styleUrl>#msn__marker</styleUrl>
                  <Point>
                    <coordinates>34.002447,44.493663 ,0</coordinates>
                  </Point>
                </Placemark>
                <Placemark>
                  <name></name>
                  <description>
                    
                    catalogNumber: user_40
                    
                    
                    
                    
                    
                    
                    
                    
                    
                    
                    
                    
                    
                  </description>
                  <LookAt>
                    <longitude>34.060704</longitude>
                    <latitude>44.451680</latitude>
                    <altitude>0</altitude>
                    <heading></heading>
                    <tilt>0</tilt>
                    <range></range>
                    <altitudeMode>relativeToGround</altitudeMode>
                    <gx:altitudeMode>relativeToSeaFloor</gx:altitudeMode>
                  </LookAt>
                  <styleUrl>#msn__marker</styleUrl>
                  <Point>
                    <coordinates>34.060704,44.451680,0</coordinates>
                  </Point>
                </Placemark>
                <Placemark>
                  <name></name>
                  <description>
                    
                    catalogNumber: user_41
                    
                    
                    
                    
                    
                    
                    
                    
                    
                    
                    
                    
                    
                  </description>
                  <LookAt>
                    <longitude>34.040801</longitude>
                    <latitude>44.440947 </latitude>
                    <altitude>0</altitude>
                    <heading></heading>
                    <tilt>0</tilt>
                    <range></range>
                    <altitudeMode>relativeToGround</altitudeMode>
                    <gx:altitudeMode>relativeToSeaFloor</gx:altitudeMode>
                  </LookAt>
                  <styleUrl>#msn__marker</styleUrl>
                  <Point>
                    <coordinates>34.040801,44.440947 ,0</coordinates>
                  </Point>
                </Placemark>
                <Placemark>
                  <name></name>
                  <description>
                    
                    catalogNumber: user_42
                    
                    
                    
                    
                    
                    
                    
                    
                    
                    
                    
                    
                    
                  </description>
                  <LookAt>
                    <longitude>34.077353</longitude>
                    <latitude>44.439041 </latitude>
                    <altitude>0</altitude>
                    <heading></heading>
                    <tilt>0</tilt>
                    <range></range>
                    <altitudeMode>relativeToGround</altitudeMode>
                    <gx:altitudeMode>relativeToSeaFloor</gx:altitudeMode>
                  </LookAt>
                  <styleUrl>#msn__marker</styleUrl>
                  <Point>
                    <coordinates>34.077353,44.439041 ,0</coordinates>
                  </Point>
                </Placemark>
                <Placemark>
                  <name></name>
                  <description>
                    
                    catalogNumber: user_43
                    
                    
                    
                    
                    
                    
                    
                    
                    
                    
                    
                    
                    
                  </description>
                  <LookAt>
                    <longitude>34.096061</longitude>
                    <latitude>44.494553 </latitude>
                    <altitude>0</altitude>
                    <heading></heading>
                    <tilt>0</tilt>
                    <range></range>
                    <altitudeMode>relativeToGround</altitudeMode>
                    <gx:altitudeMode>relativeToSeaFloor</gx:altitudeMode>
                  </LookAt>
                  <styleUrl>#msn__marker</styleUrl>
                  <Point>
                    <coordinates>34.096061,44.494553 ,0</coordinates>
                  </Point>
                </Placemark>
                <Placemark>
                  <name></name>
                  <description>
                    
                    catalogNumber: user_44
                    
                    
                    
                    
                    
                    
                    
                    
                    
                    
                    
                    
                    
                  </description>
                  <LookAt>
                    <longitude>34.053479</longitude>
                    <latitude>44.447812</latitude>
                    <altitude>0</altitude>
                    <heading></heading>
                    <tilt>0</tilt>
                    <range></range>
                    <altitudeMode>relativeToGround</altitudeMode>
                    <gx:altitudeMode>relativeToSeaFloor</gx:altitudeMode>
                  </LookAt>
                  <styleUrl>#msn__marker</styleUrl>
                  <Point>
                    <coordinates>34.053479,44.447812,0</coordinates>
                  </Point>
                </Placemark>
                <Placemark>
                  <name></name>
                  <description>
                    
                    catalogNumber: user_45
                    
                    
                    
                    
                    
                    
                    
                    
                    
                    
                    
                    
                    
                  </description>
                  <LookAt>
                    <longitude>34.055024</longitude>
                    <latitude>44.453103</latitude>
                    <altitude>0</altitude>
                    <heading></heading>
                    <tilt>0</tilt>
                    <range></range>
                    <altitudeMode>relativeToGround</altitudeMode>
                    <gx:altitudeMode>relativeToSeaFloor</gx:altitudeMode>
                  </LookAt>
                  <styleUrl>#msn__marker</styleUrl>
                  <Point>
                    <coordinates>34.055024,44.453103,0</coordinates>
                  </Point>
                </Placemark>
                <Placemark>
                  <name></name>
                  <description>
                    
                    catalogNumber: user_46
                    
                    
                    
                    
                    
                    
                    
                    
                    
                    
                    
                    
                    
                  </description>
                  <LookAt>
                    <longitude>34.0556</longitude>
                    <latitude>44.448426</latitude>
                    <altitude>0</altitude>
                    <heading></heading>
                    <tilt>0</tilt>
                    <range></range>
                    <altitudeMode>relativeToGround</altitudeMode>
                    <gx:altitudeMode>relativeToSeaFloor</gx:altitudeMode>
                  </LookAt>
                  <styleUrl>#msn__marker</styleUrl>
                  <Point>
                    <coordinates>34.0556,44.448426,0</coordinates>
                  </Point>
                </Placemark>
                <Placemark>
                  <name></name>
                  <description>
                    
                    catalogNumber: user_47
                    
                    
                    
                    
                    
                    
                    
                    
                    
                    
                    
                    
                    
                  </description>
                  <LookAt>
                    <longitude>33.883424</longitude>
                    <latitude>44.431804</latitude>
                    <altitude>0</altitude>
                    <heading></heading>
                    <tilt>0</tilt>
                    <range></range>
                    <altitudeMode>relativeToGround</altitudeMode>
                    <gx:altitudeMode>relativeToSeaFloor</gx:altitudeMode>
                  </LookAt>
                  <styleUrl>#msn__marker</styleUrl>
                  <Point>
                    <coordinates>33.883424,44.431804,0</coordinates>
                  </Point>
                </Placemark>
                <Placemark>
                  <name></name>
                  <description>
                    
                    catalogNumber: user_48
                    
                    
                    
                    
                    
                    
                    
                    
                    
                    
                    
                    
                    
                  </description>
                  <LookAt>
                    <longitude>33.887839</longitude>
                    <latitude>44.429526</latitude>
                    <altitude>0</altitude>
                    <heading></heading>
                    <tilt>0</tilt>
                    <range></range>
                    <altitudeMode>relativeToGround</altitudeMode>
                    <gx:altitudeMode>relativeToSeaFloor</gx:altitudeMode>
                  </LookAt>
                  <styleUrl>#msn__marker</styleUrl>
                  <Point>
                    <coordinates>33.887839,44.429526,0</coordinates>
                  </Point>
                </Placemark>
                <Placemark>
                  <name></name>
                  <description>
                    
                    catalogNumber: user_49
                    
                    
                    
                    
                    
                    
                    
                    
                    
                    
                    
                    
                    
                  </description>
                  <LookAt>
                    <longitude>33.998742</longitude>
                    <latitude>44.55226</latitude>
                    <altitude>0</altitude>
                    <heading></heading>
                    <tilt>0</tilt>
                    <range></range>
                    <altitudeMode>relativeToGround</altitudeMode>
                    <gx:altitudeMode>relativeToSeaFloor</gx:altitudeMode>
                  </LookAt>
                  <styleUrl>#msn__marker</styleUrl>
                  <Point>
                    <coordinates>33.998742,44.55226,0</coordinates>
                  </Point>
                </Placemark>
                <Placemark>
                  <name></name>
                  <description>
                    
                    catalogNumber: user_50
                    
                    
                    
                    
                    
                    
                    
                    
                    
                    
                    
                    
                    
                  </description>
                  <LookAt>
                    <longitude>34.004593</longitude>
                    <latitude>44.55121</latitude>
                    <altitude>0</altitude>
                    <heading></heading>
                    <tilt>0</tilt>
                    <range></range>
                    <altitudeMode>relativeToGround</altitudeMode>
                    <gx:altitudeMode>relativeToSeaFloor</gx:altitudeMode>
                  </LookAt>
                  <styleUrl>#msn__marker</styleUrl>
                  <Point>
                    <coordinates>34.004593,44.55121,0</coordinates>
                  </Point>
                </Placemark>
                <Placemark>
                  <name></name>
                  <description>
                    
                    catalogNumber: user_51
                    
                    
                    
                    
                    
                    
                    
                    
                    
                    
                    
                    
                    
                  </description>
                  <LookAt>
                    <longitude>33.826856</longitude>
                    <latitude>44.411553</latitude>
                    <altitude>0</altitude>
                    <heading></heading>
                    <tilt>0</tilt>
                    <range></range>
                    <altitudeMode>relativeToGround</altitudeMode>
                    <gx:altitudeMode>relativeToSeaFloor</gx:altitudeMode>
                  </LookAt>
                  <styleUrl>#msn__marker</styleUrl>
                  <Point>
                    <coordinates>33.826856,44.411553,0</coordinates>
                  </Point>
                </Placemark>
                <Placemark>
                  <name></name>
                  <description>
                    
                    catalogNumber: user_52
                    
                    
                    
                    
                    
                    
                    
                    
                    
                    
                    
                    
                    
                  </description>
                  <LookAt>
                    <longitude>33.796145</longitude>
                    <latitude>44.40789</latitude>
                    <altitude>0</altitude>
                    <heading></heading>
                    <tilt>0</tilt>
                    <range></range>
                    <altitudeMode>relativeToGround</altitudeMode>
                    <gx:altitudeMode>relativeToSeaFloor</gx:altitudeMode>
                  </LookAt>
                  <styleUrl>#msn__marker</styleUrl>
                  <Point>
                    <coordinates>33.796145,44.40789,0</coordinates>
                  </Point>
                </Placemark>
                <Placemark>
                  <name></name>
                  <description>
                    
                    catalogNumber: user_53
                    
                    
                    
                    
                    
                    
                    
                    
                    
                    
                    
                    
                    
                  </description>
                  <LookAt>
                    <longitude>33.865379</longitude>
                    <latitude>44.438944</latitude>
                    <altitude>0</altitude>
                    <heading></heading>
                    <tilt>0</tilt>
                    <range></range>
                    <altitudeMode>relativeToGround</altitudeMode>
                    <gx:altitudeMode>relativeToSeaFloor</gx:altitudeMode>
                  </LookAt>
                  <styleUrl>#msn__marker</styleUrl>
                  <Point>
                    <coordinates>33.865379,44.438944,0</coordinates>
                  </Point>
                </Placemark>
                <Placemark>
                  <name></name>
                  <description>
                    
                    catalogNumber: user_54
                    
                    
                    
                    
                    
                    
                    
                    
                    
                    
                    
                    
                    
                  </description>
                  <LookAt>
                    <longitude>33.838702</longitude>
                    <latitude>44.53672</latitude>
                    <altitude>0</altitude>
                    <heading></heading>
                    <tilt>0</tilt>
                    <range></range>
                    <altitudeMode>relativeToGround</altitudeMode>
                    <gx:altitudeMode>relativeToSeaFloor</gx:altitudeMode>
                  </LookAt>
                  <styleUrl>#msn__marker</styleUrl>
                  <Point>
                    <coordinates>33.838702,44.53672,0</coordinates>
                  </Point>
                </Placemark>
                <Placemark>
                  <name></name>
                  <description>
                    
                    catalogNumber: user_55
                    
                    
                    
                    
                    
                    
                    
                    
                    
                    
                    
                    
                    
                  </description>
                  <LookAt>
                    <longitude>33.83531</longitude>
                    <latitude>44.449821</latitude>
                    <altitude>0</altitude>
                    <heading></heading>
                    <tilt>0</tilt>
                    <range></range>
                    <altitudeMode>relativeToGround</altitudeMode>
                    <gx:altitudeMode>relativeToSeaFloor</gx:altitudeMode>
                  </LookAt>
                  <styleUrl>#msn__marker</styleUrl>
                  <Point>
                    <coordinates>33.83531,44.449821,0</coordinates>
                  </Point>
                </Placemark>
                <Placemark>
                  <name></name>
                  <description>
                    
                    catalogNumber: user_56
                    
                    
                    
                    
                    
                    
                    
                    
                    
                    
                    
                    
                    
                  </description>
                  <LookAt>
                    <longitude>33.7961448833</longitude>
                    <latitude>44.4078903108</latitude>
                    <altitude>0</altitude>
                    <heading></heading>
                    <tilt>0</tilt>
                    <range></range>
                    <altitudeMode>relativeToGround</altitudeMode>
                    <gx:altitudeMode>relativeToSeaFloor</gx:altitudeMode>
                  </LookAt>
                  <styleUrl>#msn__marker</styleUrl>
                  <Point>
                    <coordinates>33.7961448833,44.4078903108,0</coordinates>
                  </Point>
                </Placemark>
                <Placemark>
                  <name></name>
                  <description>
                    
                    catalogNumber: user_57
                    
                    
                    
                    
                    
                    
                    
                    
                    
                    
                    
                    
                    
                  </description>
                  <LookAt>
                    <longitude>33.835309976</longitude>
                    <latitude>44.4498208881</latitude>
                    <altitude>0</altitude>
                    <heading></heading>
                    <tilt>0</tilt>
                    <range></range>
                    <altitudeMode>relativeToGround</altitudeMode>
                    <gx:altitudeMode>relativeToSeaFloor</gx:altitudeMode>
                  </LookAt>
                  <styleUrl>#msn__marker</styleUrl>
                  <Point>
                    <coordinates>33.835309976,44.4498208881,0</coordinates>
                  </Point>
                </Placemark>
                <Placemark>
                  <name></name>
                  <description>
                    
                    catalogNumber: user_58
                    
                    
                    
                    
                    
                    
                    
                    
                    
                    
                    
                    
                    
                  </description>
                  <LookAt>
                    <longitude>33.8653793899</longitude>
                    <latitude>44.43894439</latitude>
                    <altitude>0</altitude>
                    <heading></heading>
                    <tilt>0</tilt>
                    <range></range>
                    <altitudeMode>relativeToGround</altitudeMode>
                    <gx:altitudeMode>relativeToSeaFloor</gx:altitudeMode>
                  </LookAt>
                  <styleUrl>#msn__marker</styleUrl>
                  <Point>
                    <coordinates>33.8653793899,44.43894439,0</coordinates>
                  </Point>
                </Placemark>
                <Placemark>
                  <name></name>
                  <description>
                    
                    catalogNumber: user_59
                    
                    
                    
                    
                    
                    
                    
                    
                    
                    
                    
                    
                    
                  </description>
                  <LookAt>
                    <longitude>33.8268555556</longitude>
                    <latitude>44.4115527778</latitude>
                    <altitude>0</altitude>
                    <heading></heading>
                    <tilt>0</tilt>
                    <range></range>
                    <altitudeMode>relativeToGround</altitudeMode>
                    <gx:altitudeMode>relativeToSeaFloor</gx:altitudeMode>
                  </LookAt>
                  <styleUrl>#msn__marker</styleUrl>
                  <Point>
                    <coordinates>33.8268555556,44.4115527778,0</coordinates>
                  </Point>
                </Placemark>
                <Placemark>
                  <name></name>
                  <description>
                    
                    catalogNumber: user_60
                    
                    
                    
                    
                    
                    
                    
                    
                    
                    
                    
                    
                    
                  </description>
                  <LookAt>
                    <longitude>33.9987418078</longitude>
                    <latitude>44.5522599798</latitude>
                    <altitude>0</altitude>
                    <heading></heading>
                    <tilt>0</tilt>
                    <range></range>
                    <altitudeMode>relativeToGround</altitudeMode>
                    <gx:altitudeMode>relativeToSeaFloor</gx:altitudeMode>
                  </LookAt>
                  <styleUrl>#msn__marker</styleUrl>
                  <Point>
                    <coordinates>33.9987418078,44.5522599798,0</coordinates>
                  </Point>
                </Placemark>
                <Placemark>
                  <name></name>
                  <description>
                    
                    catalogNumber: user_61
                    
                    
                    
                    
                    
                    
                    
                    
                    
                    
                    
                    
                    
                  </description>
                  <LookAt>
                    <longitude>34.0045927464</longitude>
                    <latitude>44.551210104</latitude>
                    <altitude>0</altitude>
                    <heading></heading>
                    <tilt>0</tilt>
                    <range></range>
                    <altitudeMode>relativeToGround</altitudeMode>
                    <gx:altitudeMode>relativeToSeaFloor</gx:altitudeMode>
                  </LookAt>
                  <styleUrl>#msn__marker</styleUrl>
                  <Point>
                    <coordinates>34.0045927464,44.551210104,0</coordinates>
                  </Point>
                </Placemark>
                <Placemark>
                  <name></name>
                  <description>
                    
                    catalogNumber: user_62
                    
                    
                    
                    
                    
                    
                    
                    
                    
                    
                    
                    
                    
                  </description>
                  <LookAt>
                    <longitude>33.8878387421</longitude>
                    <latitude>44.429525881</latitude>
                    <altitude>0</altitude>
                    <heading></heading>
                    <tilt>0</tilt>
                    <range></range>
                    <altitudeMode>relativeToGround</altitudeMode>
                    <gx:altitudeMode>relativeToSeaFloor</gx:altitudeMode>
                  </LookAt>
                  <styleUrl>#msn__marker</styleUrl>
                  <Point>
                    <coordinates>33.8878387421,44.429525881,0</coordinates>
                  </Point>
                </Placemark>
                <Placemark>
                  <name></name>
                  <description>
                    
                    catalogNumber: user_63
                    
                    
                    
                    
                    
                    
                    
                    
                    
                    
                    
                    
                    
                  </description>
                  <LookAt>
                    <longitude>33.88342417</longitude>
                    <latitude>44.4318041701</latitude>
                    <altitude>0</altitude>
                    <heading></heading>
                    <tilt>0</tilt>
                    <range></range>
                    <altitudeMode>relativeToGround</altitudeMode>
                    <gx:altitudeMode>relativeToSeaFloor</gx:altitudeMode>
                  </LookAt>
                  <styleUrl>#msn__marker</styleUrl>
                  <Point>
                    <coordinates>33.88342417,44.4318041701,0</coordinates>
                  </Point>
                </Placemark>
                <Placemark>
                  <name></name>
                  <description>
                    
                    catalogNumber: user_64
                    
                    
                    
                    
                    
                    
                    
                    
                    
                    
                    
                    
                    
                  </description>
                  <LookAt>
                    <longitude>34.079</longitude>
                    <latitude>44.812</latitude>
                    <altitude>0</altitude>
                    <heading></heading>
                    <tilt>0</tilt>
                    <range></range>
                    <altitudeMode>relativeToGround</altitudeMode>
                    <gx:altitudeMode>relativeToSeaFloor</gx:altitudeMode>
                  </LookAt>
                  <styleUrl>#msn__marker</styleUrl>
                  <Point>
                    <coordinates>34.079,44.812,0</coordinates>
                  </Point>
                </Placemark>
                <Placemark>
                  <name></name>
                  <description>
                    
                    catalogNumber: user_65
                    
                    
                    
                    
                    
                    
                    
                    
                    
                    
                    
                    
                    
                  </description>
                  <LookAt>
                    <longitude>33.995770</longitude>
                    <latitude>44.444146 </latitude>
                    <altitude>0</altitude>
                    <heading></heading>
                    <tilt>0</tilt>
                    <range></range>
                    <altitudeMode>relativeToGround</altitudeMode>
                    <gx:altitudeMode>relativeToSeaFloor</gx:altitudeMode>
                  </LookAt>
                  <styleUrl>#msn__marker</styleUrl>
                  <Point>
                    <coordinates>33.995770,44.444146 ,0</coordinates>
                  </Point>
                </Placemark>
      </Folder>
        <Folder>
          <name>AOO - enKm2</name>
              <Placemark>
                <name>AOO - enKm2</name>
                <styleUrl>#msn_ylw-pushpin6</styleUrl>
                    <Polygon>
                      <tessellate>1</tessellate>
                      <outerBoundaryIs>
                        <LinearRing>
                          <coordinates>
                              34.046145051153246,44.44340352598667,0 
                              34.06411135461032,44.44340352598667,0 
                              34.06411135461032,44.468573867288846,0 
                              34.046145051153246,44.468573867288846,0 
                              34.046145051153246,44.44340352598667,0 
                          </coordinates>
                        </LinearRing>
                      </outerBoundaryIs>
                    </Polygon>
              </Placemark>
              <Placemark>
                <name>AOO - enKm2</name>
                <styleUrl>#msn_ylw-pushpin6</styleUrl>
                    <Polygon>
                      <tessellate>1</tessellate>
                      <outerBoundaryIs>
                        <LinearRing>
                          <coordinates>
                              34.08207765806739,44.468573867288846,0 
                              34.10004396152447,44.468573867288846,0 
                              34.10004396152447,44.49375506750097,0 
                              34.08207765806739,44.49375506750097,0 
                              34.08207765806739,44.468573867288846,0 
                          </coordinates>
                        </LinearRing>
                      </outerBoundaryIs>
                    </Polygon>
              </Placemark>
              <Placemark>
                <name>AOO - enKm2</name>
                <styleUrl>#msn_ylw-pushpin6</styleUrl>
                    <Polygon>
                      <tessellate>1</tessellate>
                      <outerBoundaryIs>
                        <LinearRing>
                          <coordinates>
                              34.028178747696174,44.44340352598667,0 
                              34.046145051153246,44.44340352598667,0 
                              34.046145051153246,44.468573867288846,0 
                              34.028178747696174,44.468573867288846,0 
                              34.028178747696174,44.44340352598667,0 
                          </coordinates>
                        </LinearRing>
                      </outerBoundaryIs>
                    </Polygon>
              </Placemark>
              <Placemark>
                <name>AOO - enKm2</name>
                <styleUrl>#msn_ylw-pushpin6</styleUrl>
                    <Polygon>
                      <tessellate>1</tessellate>
                      <outerBoundaryIs>
                        <LinearRing>
                          <coordinates>
                              33.97427983732496,44.51894714555951,0 
                              33.99224614078203,44.51894714555951,0 
                              33.99224614078203,44.5441501204503,0 
                              33.97427983732496,44.5441501204503,0 
                              33.97427983732496,44.51894714555951,0 
                          </coordinates>
                        </LinearRing>
                      </outerBoundaryIs>
                    </Polygon>
              </Placemark>
              <Placemark>
                <name>AOO - enKm2</name>
                <styleUrl>#msn_ylw-pushpin6</styleUrl>
                    <Polygon>
                      <tessellate>1</tessellate>
                      <outerBoundaryIs>
                        <LinearRing>
                          <coordinates>
                              34.06411135461032,44.468573867288846,0 
                              34.08207765806739,44.468573867288846,0 
                              34.08207765806739,44.49375506750097,0 
                              34.06411135461032,44.49375506750097,0 
                              34.06411135461032,44.468573867288846,0 
                          </coordinates>
                        </LinearRing>
                      </outerBoundaryIs>
                    </Polygon>
              </Placemark>
              <Placemark>
                <name>AOO - enKm2</name>
                <styleUrl>#msn_ylw-pushpin6</styleUrl>
                    <Polygon>
                      <tessellate>1</tessellate>
                      <outerBoundaryIs>
                        <LinearRing>
                          <coordinates>
                              33.88444832003959,44.418244024707086,0 
                              33.90241462349666,44.418244024707086,0 
                              33.90241462349666,44.44340352598667,0 
                              33.88444832003959,44.44340352598667,0 
                              33.88444832003959,44.418244024707086,0 
                          </coordinates>
                        </LinearRing>
                      </outerBoundaryIs>
                    </Polygon>
              </Placemark>
              <Placemark>
                <name>AOO - enKm2</name>
                <styleUrl>#msn_ylw-pushpin6</styleUrl>
                    <Polygon>
                      <tessellate>1</tessellate>
                      <outerBoundaryIs>
                        <LinearRing>
                          <coordinates>
                              33.99224614078203,44.44340352598667,0 
                              34.010212444239095,44.44340352598667,0 
                              34.010212444239095,44.468573867288846,0 
                              33.99224614078203,44.468573867288846,0 
                              33.99224614078203,44.44340352598667,0 
                          </coordinates>
                        </LinearRing>
                      </outerBoundaryIs>
                    </Polygon>
              </Placemark>
              <Placemark>
                <name>AOO - enKm2</name>
                <styleUrl>#msn_ylw-pushpin6</styleUrl>
                    <Polygon>
                      <tessellate>1</tessellate>
                      <outerBoundaryIs>
                        <LinearRing>
                          <coordinates>
                              33.776650499297155,44.393095344611794,0 
                              33.79461680275423,44.393095344611794,0 
                              33.79461680275423,44.418244024707086,0 
                              33.776650499297155,44.418244024707086,0 
                              33.776650499297155,44.393095344611794,0 
                          </coordinates>
                        </LinearRing>
                      </outerBoundaryIs>
                    </Polygon>
              </Placemark>
              <Placemark>
                <name>AOO - enKm2</name>
                <styleUrl>#msn_ylw-pushpin6</styleUrl>
                    <Polygon>
                      <tessellate>1</tessellate>
                      <outerBoundaryIs>
                        <LinearRing>
                          <coordinates>
                              34.028178747696174,44.468573867288846,0 
                              34.046145051153246,44.468573867288846,0 
                              34.046145051153246,44.49375506750097,0 
                              34.028178747696174,44.49375506750097,0 
                              34.028178747696174,44.468573867288846,0 
                          </coordinates>
                        </LinearRing>
                      </outerBoundaryIs>
                    </Polygon>
              </Placemark>
              <Placemark>
                <name>AOO - enKm2</name>
                <styleUrl>#msn_ylw-pushpin6</styleUrl>
                    <Polygon>
                      <tessellate>1</tessellate>
                      <outerBoundaryIs>
                        <LinearRing>
                          <coordinates>
                              33.99224614078203,44.418244024707086,0 
                              34.010212444239095,44.418244024707086,0 
                              34.010212444239095,44.44340352598667,0 
                              33.99224614078203,44.44340352598667,0 
                              33.99224614078203,44.418244024707086,0 
                          </coordinates>
                        </LinearRing>
                      </outerBoundaryIs>
                    </Polygon>
              </Placemark>
              <Placemark>
                <name>AOO - enKm2</name>
                <styleUrl>#msn_ylw-pushpin6</styleUrl>
                    <Polygon>
                      <tessellate>1</tessellate>
                      <outerBoundaryIs>
                        <LinearRing>
                          <coordinates>
                              33.99224614078203,44.468573867288846,0 
                              34.010212444239095,44.468573867288846,0 
                              34.010212444239095,44.49375506750097,0 
                              33.99224614078203,44.49375506750097,0 
                              33.99224614078203,44.468573867288846,0 
                          </coordinates>
                        </LinearRing>
                      </outerBoundaryIs>
                    </Polygon>
              </Placemark>
              <Placemark>
                <name>AOO - enKm2</name>
                <styleUrl>#msn_ylw-pushpin6</styleUrl>
                    <Polygon>
                      <tessellate>1</tessellate>
                      <outerBoundaryIs>
                        <LinearRing>
                          <coordinates>
                              34.028178747696174,44.418244024707086,0 
                              34.046145051153246,44.418244024707086,0 
                              34.046145051153246,44.44340352598667,0 
                              34.028178747696174,44.44340352598667,0 
                              34.028178747696174,44.418244024707086,0 
                          </coordinates>
                        </LinearRing>
                      </outerBoundaryIs>
                    </Polygon>
              </Placemark>
              <Placemark>
                <name>AOO - enKm2</name>
                <styleUrl>#msn_ylw-pushpin6</styleUrl>
                    <Polygon>
                      <tessellate>1</tessellate>
                      <outerBoundaryIs>
                        <LinearRing>
                          <coordinates>
                              34.06411135461032,44.418244024707086,0 
                              34.08207765806739,44.418244024707086,0 
                              34.08207765806739,44.44340352598667,0 
                              34.06411135461032,44.44340352598667,0 
                              34.06411135461032,44.418244024707086,0 
                          </coordinates>
                        </LinearRing>
                      </outerBoundaryIs>
                    </Polygon>
              </Placemark>
              <Placemark>
                <name>AOO - enKm2</name>
                <styleUrl>#msn_ylw-pushpin6</styleUrl>
                    <Polygon>
                      <tessellate>1</tessellate>
                      <outerBoundaryIs>
                        <LinearRing>
                          <coordinates>
                              34.08207765806739,44.49375506750097,0 
                              34.10004396152447,44.49375506750097,0 
                              34.10004396152447,44.51894714555951,0 
                              34.08207765806739,44.51894714555951,0 
                              34.08207765806739,44.49375506750097,0 
                          </coordinates>
                        </LinearRing>
                      </outerBoundaryIs>
                    </Polygon>
              </Placemark>
              <Placemark>
                <name>AOO - enKm2</name>
                <styleUrl>#msn_ylw-pushpin6</styleUrl>
                    <Polygon>
                      <tessellate>1</tessellate>
                      <outerBoundaryIs>
                        <LinearRing>
                          <coordinates>
                              33.866482016582516,44.418244024707086,0 
                              33.88444832003959,44.418244024707086,0 
                              33.88444832003959,44.44340352598667,0 
                              33.866482016582516,44.44340352598667,0 
                              33.866482016582516,44.418244024707086,0 
                          </coordinates>
                        </LinearRing>
                      </outerBoundaryIs>
                    </Polygon>
              </Placemark>
              <Placemark>
                <name>AOO - enKm2</name>
                <styleUrl>#msn_ylw-pushpin6</styleUrl>
                    <Polygon>
                      <tessellate>1</tessellate>
                      <outerBoundaryIs>
                        <LinearRing>
                          <coordinates>
                              33.99224614078203,44.5441501204503,0 
                              34.010212444239095,44.5441501204503,0 
                              34.010212444239095,44.569364011208734,0 
                              33.99224614078203,44.569364011208734,0 
                              33.99224614078203,44.5441501204503,0 
                          </coordinates>
                        </LinearRing>
                      </outerBoundaryIs>
                    </Polygon>
              </Placemark>
              <Placemark>
                <name>AOO - enKm2</name>
                <styleUrl>#msn_ylw-pushpin6</styleUrl>
                    <Polygon>
                      <tessellate>1</tessellate>
                      <outerBoundaryIs>
                        <LinearRing>
                          <coordinates>
                              33.8125831062113,44.393095344611794,0 
                              33.83054940966837,44.393095344611794,0 
                              33.83054940966837,44.418244024707086,0 
                              33.8125831062113,44.418244024707086,0 
                              33.8125831062113,44.393095344611794,0 
                          </coordinates>
                        </LinearRing>
                      </outerBoundaryIs>
                    </Polygon>
              </Placemark>
              <Placemark>
                <name>AOO - enKm2</name>
                <styleUrl>#msn_ylw-pushpin6</styleUrl>
                    <Polygon>
                      <tessellate>1</tessellate>
                      <outerBoundaryIs>
                        <LinearRing>
                          <coordinates>
                              33.79461680275423,44.393095344611794,0 
                              33.8125831062113,44.393095344611794,0 
                              33.8125831062113,44.418244024707086,0 
                              33.79461680275423,44.418244024707086,0 
                              33.79461680275423,44.393095344611794,0 
                          </coordinates>
                        </LinearRing>
                      </outerBoundaryIs>
                    </Polygon>
              </Placemark>
              <Placemark>
                <name>AOO - enKm2</name>
                <styleUrl>#msn_ylw-pushpin6</styleUrl>
                    <Polygon>
                      <tessellate>1</tessellate>
                      <outerBoundaryIs>
                        <LinearRing>
                          <coordinates>
                              33.848515713125444,44.418244024707086,0 
                              33.866482016582516,44.418244024707086,0 
                              33.866482016582516,44.44340352598667,0 
                              33.848515713125444,44.44340352598667,0 
                              33.848515713125444,44.418244024707086,0 
                          </coordinates>
                        </LinearRing>
                      </outerBoundaryIs>
                    </Polygon>
              </Placemark>
              <Placemark>
                <name>AOO - enKm2</name>
                <styleUrl>#msn_ylw-pushpin6</styleUrl>
                    <Polygon>
                      <tessellate>1</tessellate>
                      <outerBoundaryIs>
                        <LinearRing>
                          <coordinates>
                              33.83054940966837,44.51894714555951,0 
                              33.848515713125444,44.51894714555951,0 
                              33.848515713125444,44.5441501204503,0 
                              33.83054940966837,44.5441501204503,0 
                              33.83054940966837,44.51894714555951,0 
                          </coordinates>
                        </LinearRing>
                      </outerBoundaryIs>
                    </Polygon>
              </Placemark>
              <Placemark>
                <name>AOO - enKm2</name>
                <styleUrl>#msn_ylw-pushpin6</styleUrl>
                    <Polygon>
                      <tessellate>1</tessellate>
                      <outerBoundaryIs>
                        <LinearRing>
                          <coordinates>
                              33.83054940966837,44.44340352598667,0 
                              33.848515713125444,44.44340352598667,0 
                              33.848515713125444,44.468573867288846,0 
                              33.83054940966837,44.468573867288846,0 
                              33.83054940966837,44.44340352598667,0 
                          </coordinates>
                        </LinearRing>
                      </outerBoundaryIs>
                    </Polygon>
              </Placemark>
              <Placemark>
                <name>AOO - enKm2</name>
                <styleUrl>#msn_ylw-pushpin6</styleUrl>
                    <Polygon>
                      <tessellate>1</tessellate>
                      <outerBoundaryIs>
                        <LinearRing>
                          <coordinates>
                              34.06411135461032,44.796783407673914,0 
                              34.08207765806739,44.796783407673914,0 
                              34.08207765806739,44.82210751508486,0 
                              34.06411135461032,44.82210751508486,0 
                              34.06411135461032,44.796783407673914,0 
                          </coordinates>
                        </LinearRing>
                      </outerBoundaryIs>
                    </Polygon>
              </Placemark>
        </Folder>
        <Folder>
          <name>EOO - 597.450Km2</name>
          <Placemark>
            <name>EOO - 597.450Km2</name>
            <styleUrl>#msn_ylw-pushpin5</styleUrl>
            <Polygon>
              <tessellate>1</tessellate>
              <outerBoundaryIs>
                <LinearRing>
                  <coordinates>
                      33.78332,44.405428,0 
                      33.998684,44.42189,0 
                      33.998684,44.42189,0 
                      34.077353,44.439041,0 
                      34.077353,44.439041,0 
                      34.096061,44.494553,0 
                      34.096061,44.494553,0 
                      34.079,44.812,0 
                      34.079,44.812,0 
                      33.838702,44.53672,0 
                      33.838702,44.53672,0 
                      33.78332,44.405428,0 
                  </coordinates>
                </LinearRing>
              </outerBoundaryIs>
            </Polygon>
          </Placemark>
        </Folder>
        <ScreenOverlay id="khScreenOverlay756">
          <name>GeoCAT Analsysis result</name>
          <description>EOO: 597.450 Km2 EN, AOO: en Km2 88.000</description>
          <Icon>
            <href>http://chart.apis.google.com/chart?chst=d_text_outline&amp;chf=bg,s,EFEFEF&amp;chma=130,130,130,130&amp;chld=0A0A0A|16|l|FFFFFF|b|Result|EOO: 597.450 Km2 EN|AOO: en Km2 88.000</href>
          </Icon>
          <overlayXY x="0" y="1" xunits="fraction" yunits="fraction"/>
          <screenXY x="0" y="1" xunits="fraction" yunits="fraction"/>
          <rotationXY x="0.5" y="0.5" xunits="fraction" yunits="fraction"/>
          <size x="0" y="0" xunits="pixels" yunits="pixels"/>
        </ScreenOverlay>
  </Folder>
</Document>
</kml>
